# Supplementary material for: The In Silico Characterization of Monocotyledonous α-l-Arabinofuranosidases on the Example of Maize
Source: Life (Basel). 2023 Jan 18;13(2):266. doi: 10.3390/life13020266 (PMC9964162; doi:10.3390/life13020266)
Supplement: Supplementary file 1 [file life-13-00266-s001.zip]

Archive with 3 entries (3 files):
- Supplementary_Material_1 revI_Alsu.pdf
- Table S1.xlsx
- Table S2.xls
