# Supplementary material for: The In Silico Characterization of Monocotyledonous α-l-Arabinofuranosidases on the Example of Maize
Source: Life (Basel). 2023 Jan 18;13(2):266. doi: 10.3390/life13020266 (PMC9964162; doi:10.3390/life13020266)
Supplement: Supplementary file 1 [file life-13-00266-s001.zip › Table S1.xlsx]

## Sheet: Plant sequences
The in silico Characterization of Monocotyledonous α-L-Arabinofuranosidases on the Example of Maize
Alsu Nazipova*1, Olga Makshakova2, Liudmila Kozlova1
1Kazan Institute of Biochemistry and Biophysics, FRC Kazan Scientific Center of RAS, the Laboratory of Plant Cell Growth Mechanisms, 420111, Lobachevsky Str. 2/31, Kazan, Russia
2Kazan Institute of Biochemistry and Biophysics, FRC Kazan Scientific Center of RAS, the Laboratory of Biophysical Chemistry of Nanosystems, 420111, Lobachevsky Str. 2/31, Kazan, Russia
*Corresponding author, e-mail: nazipova_alsu@mail.ru Orchid-ID: 0000-0002-7746-8985
Table S1
Protein sequences used for phylogenetic analysis of the GH51 proteins (Figure 3), creation of the CBM4-like domain profile, and phylogenetic analysis of the CBM4-like domain (Figure S2) and domain organization of plant GH51 proteins.
Some identified plant transcripts, which have different names but are completely identical to each other, are not highlighted. They were not used for further analysis
The red numbers of protein sequence lengths after the slash are the lengths of proteins encoded by the re-predicted gene model. The re-predicted sequences used for further analysis are highlighted in red
The domain organization of the sequences was predicted with the hmmsearch function in HMMer-3.3 (purple column) and with the InterProScan web tool (blue column).
Origin	Database	The clade names used in the present study	Taxonomical Order	Species and genome version	Protein sequence length	Presence of G-N-E/Q motifs in protein sequences	Presence of S-E-Y-A-V motifs in protein sequences	CBM4-like domain length (i-Evalue≤ 1e-10)	Gal-binding superfamily domain length (IPR008979) or CBM4_9 domain (PF02018) (in quotes)	GHD superfamily domain length (IPR017853)	Alpha-L-AF_C domain length (IPR010720)	Comments	Short names used for phylogenetic trees	Gene ID	Protein sequences	Re-predicted protein sequence
Plants	1KP	Charophyta algae	Coleochaetophyceae	Chaetosphaeridium globosum	609	+	+	2-183	"27-165"	166-493	411-602		1645-Chaetosphaeridium_globosum	>scaffold_2001645_Chaetosphaeridium_globosum	GQQIPSTLLGIFFEEINHAGAGGLDAELVVNRGFEAGGHRLPSTISPWLPWGAEADVSLATELSSPFPANPVALRVSVSKTAKEPVGVLNQGYWGMNFERGKKYEVSYWVRSLQDRTVSARLASFSGHTVLAHQDVKITGSEASAWQKQQFQVTANDTDHQGILQLLSSEPGTFWIDQVSVMPVETFKGHGLRTALVEMLSALNPGFMRFPGGCYVEGKRLANAFRWRETVGPRDQRPGHYNDVWGYWSDDNLGLFEYFQLCEDINTEPVWVFNSGISHSDEVPTSVIEPFVEDILNGIEFVRGPASSQWGGVRASMGHPEPFKLSYIAIGNEDCWGQPYYKGNYLRFYQAIKEKYPDINLISNCDGSLGPLPHPAELFDYHIYAGADDLFHSDDKFDK…
Plants	1KP	Charophyta algae	Klebsormidiophyceae	Entransia fimbriat	612	+	+	3-118	25-189	175-495	418-608		4292-Entransia_fimbriat	>scaffold_2004292_Entransia_fimbriat	GFEIPRTLFGVFFEEINHAGVGGLDAELVRNRGFEAGGTSTPSAIDPWFPVGEYRDVWLATELGSKFPQNPVTLRLEARCASSTGATCQDPVGVANPGYWGMNIESGEEYLVSLWLTANGPLNLTVALRSRNAKWTLGKAQITVTCTKDVAKAWPRHEVTIKAETTDHEGQLALLTEEKGAVVWLDAVSAKPVKTWKDHGVRVDLGEMLEALKPGVFRFPGGCYVEGVRLNNAFRWRQSVGPWENRPGHLNDVWGYWSDDGLGLFEYLQLAEDLGAEPVWVFNNGNSHTMEVSSDAIGPFVEDILDGIEFARGPVTSEWGKLRADMGHAEPFRLRHMGVGNEDCGKWTYEGNYIRFYEAIKAQYPDMQLITNCDASRFPLVNPADLFDYHIYTNAQDMF…
Plants	Klebsormidium nitens NIES-2285 genome project	Charophyta algae	Klebsormidiales	Klebsormidium nitens NIES-2285	702	+	+	63-181	88-249	234-561	478-665		0030-Klebsormidium_nitens	>kfl00380_0030_v1.1	MHPSKPHLAVLSFLACGFLLTAAKPLSSDIPDRTDISDEVIRGNGLSRGNALDATVVVDTFQTGVNVPKTLFGVFFEEINHAGVGGLDPELVSNRGFEAGGQYTPSSIEPWRPIGSEPDLWLETQKASVFEGNPIALKFEARGAGDENGQLKQALGFSNPGYWGMNIEAGEEYNVTMWLKSEGSLNLTVAFLSQNGQWVLGEGHIVEFAENAATWQQRHVTIRASSTDHKGQLAITTRQPSTIWFDQISAKPVKTFKGHGMRVDLAEKLLSMKPGFIRFPGGCYVEGVRLLNAFRWRQSVGRWENRPGHLNDVWGYWSDDGLGLFEYLQLAEDIDAAPVWVFNNGLSHTSELDTKTIGPFIKDVLDGIEFARGPADSEWGSLRAEMGHPEPFDLEYMAI…
Plants	1KP	Charophyta algae	Zygnematophyceae	Mesotaenium braunii	498	+	+	13-129	no	180-497	426-498		8020-Mesotaenium_braunii	>scaffold_2048020_Mesotaenium_braunii	QGAIMTVDVNAPGRPIPKTLFGIFFEEINHAGAGGLHAELVQNRGFEAGGQTVPSTIAPWTPIGTESNVWLETEQSSPFVENPIALRMEIRCNAAASTGCPRVGVSNPGYWGMNIERGHAYKLVLWLRSDGGNHLTLSFLSTNSSVTLASGAISWRKGELSKWQKRELCLEATETDPSAHLAITSTTLGTIWMDQVSAMPIDTYKGHGMRKELAEMLEAMRPGFIRFPGGCYVEGDRLANAFRWQQTVGPWERRPGHYNGPWAYWSDDGLGFFEYLQLCEDIGTIPVWVFNNGLSHTDEVYYPTLGPFIKEVMDGIEFARGSAASKWGRVRAEMGHPEPFDLRYVAVGNEDCSKANYRGSFLRFHAAIKAAYPDMKLISNCDATAAPLDHPADLFDYHI…
Plants	1KP	Charophyta algae	Zygnematophyceae	Mesotaenium endlicherianum	609	+	+	9-127	93-194	178-497	420-608		6773-Mesotaenium_endlicherianum	>scaffold_2006773_Mesotaenium_endlicherianum	LTVDMGSPQHKIPDTLFGIFFEEINHAGAGGLHAELVQNRGFEAGGLSTPSTIAPWLPIGRESQVWLETEHSSCFVRNPIALRMEILCARESAPGCGAGVGIANKGYWGMDIRAGKRYRVSLWLRATRDVKLRVAFRSENGSLELASGYIRVGASEAATWHKQELEILAGRTDHRGQLAITTKEGGTIWLDQISAAPVSTFKGHGMRPALARMLRALRPGFMRFPGGCYVEGARLANAYRWRQSVGPWEERPGHFNDVWGYWSDDALGLFEFLQFCEDIDTVPVWVFNNGISHTDEVDYHTLGPFVQDMLDGIEFARGPADSKWGRVRSEMGHMEPFPLRHVAIGNEDCSKANYQGSYPRFYHAIKARYPDMKIVSNCGPPLQHPADLYDYHVYTTPAS…
Plants	1KP	Charophyta algae	Ulvophyceae	Interfilum paradoxum	625	+	+	14-133	35-197	181-509	427-613		9458-Interfilum_paradoxum	>scaffold_2029458_Interfilum_paradoxum	DARVVVDAFQRGFPIPSTLFGVFFEEINHAGVGGLDPELVSNRGFEAGGQYTPSSIEPWRAVGSEPNVWLETQKASVFEGNPIALKFEARGPADENGQLEEALGFANTGYWGMNIEAGKEYRVSMWLKSEGPVNLTVAFRSQNGQFVLGEGHITDSAENSKEWQEKKLTIKADSTDHKGQLQITTRQKSTIWFDQISAKPVETFKGHGLRIDLAEKVQAMKPGFIRFPGGCYIEGVRLNNAFRWRQSVGRWENRPGHYNDVWGYWSDDGLGLFEYLQLAEDLDSAPVWVFNNGLSHTTEVDTRILGPFIEDVLDGIEFARGPADSKWGKLRAEMGHPEPFDLEFMAIGNEDCGKKHYEGNYIRFYQAIKAKYPFMKLISNCDATAFPLAHPADMFDFHI…
Plants	GenBank	Chlorophyta algae	Chlorellales	Auxenochlorella protothecoides	716	+	+	38-79; 152-202	179-272	286-582	505-694		7338-Auxenochlorella_protothecoides	>KFM27338.1	MGLVSLVTIGAAWGVEGRGRNSNPTSGSSWNASVTVNLGATHPVSKTLYGIFFEEIGHAGEGGLYAELVQDRSFDAIARVSGFASSNAPALPVDLAKLAAQHRDAWTPTSWDLSVAEAATTKADFLDKLRGPGPRNDIIVAWQALPGTTTSLTRDKPLNPTNLVSMTLSATANGSVGIVNHGYWGMHVEKGQSYTVSLYARAGETGPVPLTVSILGASLKHTLASVDLNPPSEDWGRLTGTLEPNATDSGAVLVMSFEGPGSVVLDVVSLFPTENVKEAAERGEVNPWPFRADLLGALKALKPAFMRFPGGCYIEGDHLVNRFNWKDSIGPLEERSGHMNGVWGYWSTDGLGLFEYMQLAEALDTEPVWVINNGVAHADSVPASDIWPYVQDALDSLEF…
Plants	1KP	Chlorophyta algae	Trebouxiophyceae	Botryococcus terribilis	595	+	+	1-37; 80-131	no	207-510	426-595		9735-Botryococcus_terribilis	>gnl|onekp|QYXY_scaffold_2009735 Botryococcus_terribilis	VPSNLYGIFFEEIQHAGEGGLYAELVQDRSFEGLAYTQGFLQSSAQEMIVSSSGERRSTTKPYTLQPKSWEGLGDTVLTLSKQLPLNVHNPVAMNLTGKGGRTGIANTGYWGINVLKGKDYHLSLYMKAIEPANLPWVTVTLESLDGATVYASETFEEIQDDWCKHVAVLRAEGANHGARLAVRGEGGPFLLDVVSLFPGDNGREGRISPFRNDLLSLLKGLRPRFLRFPGGCYVEGVVMANGFFWKPSVGPIEERPGHWNGPWEYWSTDGLGLYEYMLLAEELQAEPIWVLNNGLSHQESVPTAFVFPLVEDALDALEFMMGPRDSFYGSLRARMGHPKPWRLNYIGIGNEDCGKPFYITNYIAFASAIKAEYPHIHLIANCDMGADAPTDLWDWHWY…
Plants	1KP	Chlorophyta algae	Trebouxiophyceae	Botryococcus terribilis	505	+	+	no	no	113-409	333-505		9464-Botryococcus_terribilis	>gnl|onekp|QYXY_scaffold_2049464 Botryococcus_terribilis	VGLSSTGFWGVPVLPDSEFHLTIYLADLDAPPDGKGIKTVRVALETADGETTHASATFTDMPPTWGRFEAKLGPAGVTDTKARLSISFHGPGSLLVDVVSLFPAENVVPGLQNPKPFRKDLLQLLKDLTPRFMRFPGGCYVEGGDWLKDAFLWKKALGPLEERPGHWNGPWGYWSTDGLGLYEYMQLADELGTEPVWVINNGISHREDTPLPDIGPWVQDGLDSIEFTNGPPDSKWGRVRAAMGRKDPWNLRYFAIGNEDCGHPSYVGSYIAFYFAIRAKYPNMRLIANCNMGPSAPTDLWDWHVYVDSWDMFNRRNDFNGMVPGRDPAVFASEYAVVGDGGWGNLRGAVGEAGFMTGLDMNSEVVQLAAYAPLFVNQNARTWATNLIVFDNHQAYGIP…
Plants	1KP	Chlorophyta algae	Chlorophyceae	Chloromonas rosa	580	+	+	10-127	no	205-496	417-580		1533-Chloromonas_rosa	>gnl|onekp|AJUW_scaffold_2011533 Chloromonas_rosa	LAEIKVDASQRKTIGASMWGVNFQELDHAGEGGLYAELVRDRSFDAMDARAQKKFVMSTSLGKSWLAMPASEWSLQRTQPLNNNNKVFLRISVATKAIGGMVNQGYDGIAIRAGSQYYASLWARCVQGSCASLTVTLYSGVAFYGSTTFNNIPTSWQKFAGTITSNGTDTQAVLSVSFEGPGKVDIDVVSLFPGESVVPGQPYLTPFRQDILQQIRALKPRFLQFPGGMFITGNTVSSFMWKTALGGIENRPGHWIPRKYWSTDGLGLFEYMLLCDAVGATPVMVVNAGDTAEAGRTTAAWAQDAVDAIEFVMGDTSTTYGAIRASMGHPSPWALPYIAIGSNSVCNNVYRGNYPTFYNAIKARWPSVGVLTSCKGVKSGFQLSTLAVSAPQPDMFWDS…
Plants	1KP	Chlorophyta algae	Chlorophyceae	Chloromonas rosa	609	+	+	11-52; 73-128	no	180-503	427-608		8212-Chloromonas_rosa	>gnl|onekp|AJUW_scaffold_2058212 Chloromonas_rosa	AVVSVNIDLGATSDVSSQLYGIFFEEIDHGGDGALYAELVQDRSFEALARAQTQQGVPGVSLLLHTWLPLGNTVWAVSTDGPVTPTNPHFLRVTISTPRATGGMINQGYWGIAVSLNQQYYASLWVRVKQGGVSSLSLLLASSDGSRIYASTPLSLSGANGQWVKVTGYLTASDSASDSKAILAVTFQGTGTVDLDVVSLFPAENVPVEQNPFRSDVLNALKALNPKFFRFPGGVYVEGAILANAFEWKQALDGAETRPGHMNDKWNYWCTAGLGLYEYMLLSEELGAEAIWVINAGIARQNSVTMASGLQHWIDNALDGIQFITGAATTTWGAVRARMGHPAPWRLDYVAIGNENCGMNNYVQNYKILYDRIKAAYPSMQLIGNCRDIGSPQDMYDFH…
Plants	Phytozome	Chlorophyta algae	incertae sedis	Coccomyxa subellipsoidea C-169 v2.0	566/653	+	+	14-55; 137-190	no	270-538	502-540	The protein sequence of the gene was re-predicted in the FGENE-SH web tool because of the presence of long unusual domains.	6386-Coccomyxa_subellipsoidea	>C.subellipsoideaC-169 v2.0|56386	MASPASPNVRIEVDVATRHPVAPNLYGIFFEEIQHAGEGGIYAELIQDRTFSGLAYTQAFLDSDAQELVLGPSAFEGPVLSLHSSLHAEASHLSPKNASLTGSSSLAEQLWQHSENRALGATSQPVSWKPLGGTTLTLTKQYPMPDNGARGLAMRLASGPGELGGIINTGFWGIPVQAGHDYELSVYLRDPSSDRASPLSVSIALESSHGSHTYATAVLEGVDASWRNFRATLTAEATDSNARLALRLEGGEVLVNMVSLFPAENGVEGSISPFRSDLLTLLKGLQPRFLRFPGGCYVEGVTMRNGFFWKPSVGAVAERPGHWNGMWQYWSTDGLGLYEYMVLTEELGAEPIWVLNNGLSHEESVPTARITPLLADALDSIEFISGPADSRWGAVRAQM…	MASPASPNVRIEVDVATRHPVAPNLYGIFFEEIQHAGEGGIYAELIQDRTFSGLAYTQAFLDSDAQELVLGPSAFEGPVLSLHSSLHAEASHLSPKNASLTGSSSLAEQLWQHSENRALGATSQPVSWKPLGGTTLTLTKQYPMPDNGARGLAMRLASGPGELGGIINTGFWGIPVQAGHDYELSVYLRDPSSDRASPLSVSIALESSHGSHTYATAVLEGVDASWRNFRATLTAEATDSNARLALRLEGGEVLVNMVSLFPAENGVEGSISPFRSDLLTLLKGLQPRFLRFPGGCYVEGVTMRNGFFWKPSVGAVAERPGHWNGMWQYWSTDGLGLYEYMVLTEELGAEPIWVLNNGLSHEESVPTARITPLLADALDSIEFISGPADSRWGAVRAQM…
Plants	1KP	Chlorophyta algae	Pyramimonadophyceae	Cymbomonas sp.	407	+	+	no	no	2-327	261-407		8166-Cymbomonas_sp	>scaffold-XIVI-2008166-Cymbomonas_sp.	QGTLWLDHVSLFPSDAVAGLFRADLFKALKTLNPSFLRFPGGNYLEGFRFATRWNWKATLNNPAARSGHYNDAWGYWTTDGLGLHEYLVLCEELQLEGQLSIYTGYSMGRPYTPLNESHQFAQDALDALEYANGNTSTIYGKMRAANGHAASFNLKRVEIGNEEHNIPDYRTHYNLIASALRSRYPDPHDLQIVASGDDIDPPMGSLTRGSPCLEYIYNPTGGDMRCDLWDEHYYRTPDLMANMGSIYDDYNRSWPPVFVGEYAANIGNGEAVFLLGLEANGDVVKMCSFAPLFRNIPGTQWAYDLIAFNSSAYYVLPSFHMQTMLRSSLQKYSLQVTSTQLKKVVASRSVDESVVNIKVANYGDATVNTKVQLHSTSPSFSLLWTVLSAPTKTASNSL…
Plants	1KP	Chlorophyta algae	Ulvophyceae	Helicodictyon planctonicum	540	+	+	1 - 34	no	245-538	464-539		1887-Helicodictyon_planctonicum	>gnl|onekp|AJAU_scaffold_2001887 Helicodictyon_planctonicum	ELLWGSFFEEINHAGEGGLYSELVQDRSFDALVNSLRGLQDTPDSFDRLPSSSRVSEDPMPWAVLHGAGETRVSLSQMAPTVSLRGPGGERRRAVQVSASAPGGGLANAGFWGIPLQAGRAYNLSLWAAAWAPGIDPNMQRDSGCPSAEPNAWAIDVRLLTAVEPGDDEPTVLAGASFSLTCAWTKLSVILRPDADAEAAVLTVAARQKSDFLLDHVSLIPLWNADELATLPAGAASALASTVQPWPFRPDLFSELRALRPRFLRFPGGCFVEGDRLAHAVHWKNTVGLLEARPGHWNLWGYWSSDGLGLYEYLLLAEALGAEPVWVANSGMSHSEQVPPSHLLPWIQETLDGLEFIVGAPDSRWGALRASMGHPAPFELKYIAVGNEDAGMPHYVETY…
Plants	1KP	Chlorophyta algae	Chlorophyceae	Lobochlamys segnis	650	+	+	11-49; 104-157	no	241-533	458-648		6979-Lobochlamys_segnis	>gnl|onekp|OFUE_scaffold_2006979 Lobochlamys_segnis	PNVSVSVDLSRRKPAAPLLYGIFFEEINHGGEGGLYGELVRDRSFDAAAWVHLAETQNRPLLQDVADASVLPPRLRRYGAGLSLQSSPAEGKAWRLLPGTNATLSSAAPIHSKNPNFLRVTVSPDVPSGGIYNLGYWGIGITAGTTYQLTLFVRVVKGAATGLTASLTSPSGSLVRASAALQVPTTEGAWTKLHATLRPTASDPEAVLVLQWAAEPGGGAPVTVDVDVVSLFALGADGQAQLFRQDLLGMLKELKPTFVRFPGGCYVEGQTLDTAFYWKNNTGPIEERSGHWNSVWGYWSTDGLGLYEYLVLAEQLGAEPVWVVNVGISHQQQVGPQGLRPFLDDALDSLEFIRGPATSKWGKLRASMGRREPFSLKFMAIGNENCGYEHYAENYNIFY…
Plants	1KP	Chlorophyta algae	Chlorophyceae	Lobochlamys segnis	510	+	+	no	no	75-392	315-508		7385-Lobochlamys_segnis	>gnl|onekp|OFUE_scaffold_2047385 Lobochlamys_segnis	GFFVRENVKYTLVMVYRLTEGAVQDFEVLLTSPAGDKVYAKQWIGHNISREWVRKAYTLVPTKDDRQTRLAIRFKGPGTLEFDYVSLMQASHYAADGSLPKPFVPGVLQVLKALRPRFLRFPGGAFVEGADLASAYRWKQTVGPHEERPGHPNANWGYWSTDGLGVFELLTLAEELGAEPLLVANIGISQSESVAPSELGPWLQDVLDLIQFVTGDATTQWGAVRSTMGRRKPWPLRYLTLGNEGCLRPWYAQHYAAVAKAVRAEHPELTLIANCDLGSGYDFDLWEFHTYRDPEPLWDVGRALDQHNGPPVAITEFAAMKGGETILAAVAEAGLMAAMERNCHKVRLASYAPLLGHFKLRNWKPDLVVFEAIDTGNVYGTPSYYTQQLFIKYSGPHCI…
Plants	1KP	Chlorophyta algae	Nephrophyceae	Nephroselmis olivace	671	+	+	9 - 50	no	251-571	476-665		0910-Nephroselmis_olivace	>MMKU_scaffold_2050910 Nephroselmis_olivace	VTVDVGSLGHEIPPSLWGVFFEEINFAGTNGIYVEMVKNRNFEGGPVTQAAKGVQADASFVTKEGFITAGQGMEVQLSPWYVPAAVDGSHVTMALTQQTPLHPEAPHSLLLTVGQATVTDRQGQATVTNQQGRGSSAAQTGWVTNPGFDGMTLAEGGDYKVSVWARVEGTDAVLLQLHACGGPEVYAEHQWSSLTPAVWHHLEATLSASTAAVNACLSLGVQAQPGSATGAGPAQLLLTSVSMLPADAVRGLFRRDLLDMLLMLRPANVRFPGGCYVEGVALVNRFEWKKALGSTESRPGHYNDIWKYYSDDGLGMFEYLLLVELLGSDGVFIANAGLSHTTWVTGEDLEPFVQDTLEAIEFALGPADSTWGSVRAQMGHPEPFHTLKYIGIGNENCGR…
Plants	1KP	Chlorophyta algae	Trebouxiophyceae	Parachlorella kessleri	529	+	+	no	no	78-415	336-529		5741-Parachlorella_kessleri	>gnl|onekp|AKCR_scaffold_2005741 Parachlorella_kessleri	GIQNIGYWGIRLEAGSMYTVSLYLLNPQADSKDVTVSLVSADGTALYAVASFSNVTGSSWAQYTADLLSSADTTSAHLVVTFTGPGTLVVDQVSLFPTENVRRGRGYMNPWPFRQDLLDALKGLHPRFLRFPGGCYIEGDWLRNGFYWKNAVGPAEARAGHYNGVWSYYSTDGLGLFEYMLLSEELGTEPIWVINNGIAHQETVSGADIMPLVRDALDSLEFISGPADSTWGSLRAAMGHPEPWAIKYMAIGNEGCGLPWDPQVPKPAYLTNYLAFYGAIKAAYPHMRLIASCDMRQDAPTDIYEYHVYTNPGDMWGRRRVFDGLTPQNSHYIFASEYAVTDGGGLGNLIGAVAEAGFMTGLERNSHIVLAAAYAPLFVNTNARPWPTNLIVFDNQRWY…
Plants	1KP	Chlorophyta algae	Trebouxiophyceae	Parachlorella kessleri	523	+	+	no	4-95	79-409	326-512		3566-Parachlorella_kessleri	>gnl|onekp|AKCR_scaffold_2023566 Parachlorella_kessleri	GIVNLGYWGVSVVADKSYTLSLYARTTQGTSSNVTVALTNAQGSQYASARLEGLTPEWRKFTAELTSSTTDHESRVQILFDGPGSLVIDMVSLFPTENVKRGRGFMNPWPFREDLLGALKALKPGFLRFPGGCYIEGDWMRNAFYWKQSIGAMEARTGHLNGVWGYWSTDGLGLFEYMQLAEELKTEPVWVINNGVAHADSVPGSAIMPMVQDALDSLEFIMGPPDSTWGSIRASMGRPEPWTMNYMAIGNEDCGKPYYVNNYLAFFGAISAKYPHMRLIANCDMGQDAPTDLWDWHIYTHPNDMFEKRNEFNGRTPANSHYIFASEYAVTQGGGWGNLIGAVSEAAFMTGLERNSDIVQLAAYAPLFVHTNNRPWPTNMIVIDNHQWYGIPSYYVQQL…
Plants	1KP	Chlorophyta algae	Chlorodendrophyceae	Scherffelia dubia	460	+	+	no	no	106-412	329-460		4966-Scherffelia_dubia	>gnl|onekp|FMVB_scaffold_2004966 Scherffelia_dubia	VSNPGYYGISLQEGADYLFSVYARSSTASALAVRLSDCSDPSQVYAWAPLVEAAPSGWRRFAATLTANQTAAGACLSVEVATAAEAPSAEVWLDAASLRPADAVLGLFRKDLFRLLADMQPAFVRFPGGCYVEGSSLQFAYHWKPALGPRAFRRGQWNSVWGYFVDDGLGLYEYLLLCEALRAAPVFVLNSGVSHADSADPAGLRQWVRDALDSIEFANGPPDSPWGSRRARMGHPTPFRLQYVGIGNEDCPRALYADHYVALFAAIRVAYPTMRLVANCNLTAAEPPLEAQYVDLIDWHTYPMADSMISKRTVFDKLDRRGAGKLFVSEYAVTRTTAELTGRPNLRAAVAEAAFMTGLERNGDVVEMAAYAPLLASVEGLQWNPNLIYFDTVRSFGTP…
Plants	1KP	Conifers	Pinales	Amentotaxus argotaenia	625	+	+	17-205	no	186-517	431-619	are identical to each other	9034-Amentotaxus_argotaenia	>scaffold-IAJW-2009034-Amentotaxus_argotaenia	QQNQTVYLNVEAGQPIREIPSTLFGIFFEEINHAGAGGLWAELVSNRGFEAGGPNTPSNLDPWSNIGDAKSVLLVTDRSSCFERNKIALRMEVLCDTEGTNQCPEGGVGVYNPGYWGMNIVEGESYHVVLWIMSTGSVNLSIAFTSSDGLQILAASTIIASSSEIQNWTKKELILKATATDHYARLSLTSSMKGIIWLDQVSAMPVNTFKGHGFRKELAEMLADLKPRFIRFPGGTFVEGVWLRNAFRWRESIGPWEERPGHFGDVWNYWTDDALGLYEFLQLAEDLNTLPIWVFNNGISRTDQVSSSTIVPFVQDILNGIEFARGPSNSTWGSVRATMGHPNPFNLKYVAIGNEDCGKQYYRGNYLKFYYAIKMFYPDIKIISNCDGSSQPLDHPADL…
Plants	1KP	Conifers	Pinales	Amentotaxus argotaenia	625	+	+	17-205	no	186-517	431-619	are identical to each other	no	>scaffold-IAJW-2009035-Amentotaxus_argotaenia	QQNQTVYLNVEAGQPIREIPSTLFGIFFEEINHAGAGGLWAELVSNRGFEAGGPNTPSNLDPWSNIGDAKSVLLVTDRSSCFERNKIALRMEVLCDTEGTNQCPEGGVGVYNPGYWGMNIVEGESYHVVLWIMSTGSVNLSIAFTSSDGLQILAASTIIASSSEIQNWTKKELILKATATDHYARLSLTSSMKGIIWLDQVSAMPVNTFKGHGFRKELAEMLADLKPRFIRFPGGTFVEGVWLRNAFRWRESIGPWEERPGHFGDVWNYWTDDALGLYEFLQLAEDLNTLPIWVFNNGISRTDQVSSSTIVPFVQDILNGIEFARGPSNSTWGSVRATMGHPNPFNLKYVAIGNEDCGKQYYRGNYLKFYYAIKMFYPDIKIISNCDGSSQPLDHPADL…
Plants	1KP	Conifers	Pinales	Larix speciosa	636	+	+	28-217	no	198-533	443-630		5283-Larix_speciosa	>scaffold-WVWN-2005283-Larix_speciosa	VIWCAGLGVDAQQENQTVFLNVEAGQPGRQIPSTLFGLFFEEINHAGAGGLWAELVNNRGFEAGGPNTPSNIDPWSPIGDEGSVLLVTDRSSLFERNKVALQMEILCDSEGSNQCPAGGVGVYNPGYWGMNIEEGESYRIVLWVRSTGSVNLSISFTSSDGLQILAASNIIASSSEIQDWTKKELILKATATDHYARLSLTSSKKGIIWLDQISAMPVNTFMGHGFRKGLAAMLADLKPAFIRFPGGCFVEGEWLRNAFPWRQSIGPWEERPGHFGDVWNYWTDDGLGLYEFFQLAEDLNTLPIWVFNNGISHTDEVSTSNIVPFIQDILNGIEFARGSSNSTWGSVRAAMGHPDPFNLKYVAIGNEDCGKQYYRGNYIKFYYAIKTAYPDIQIISNCD…
Plants	1KP	Conifers	Pinales	Picea engelmannii	609	+	+	1-189	no	170-508	415-603		1350-Picea_engelmannii	>scaffold-AWQB-2011350-Picea_engelmannii	RQIPSTLFGLFFEEINHAGAGGLWAELVSNRGFEAGGPNTPSNIDPWSPIGDEGSVLLVTDRSSLFDRNKVALRMEILCDSEGPNQCPAGGVGVYNPGYWGMNIEEGESYHIVLWVRSTGSVNLSISFTSSDGLQILAASNIIASSSEIQDWTKKEFILKATATDHSARLSLTSSNKGIVWLDQVSAMPVNTFKGHGCRKGLATMLADLKPAFIRFPGGCFVEGSWLRNAFPWSQSIGPWEERPGHFGDVWDYWTDDGLGFYEFLQLAEDLNTLPIWVFNNGISHNDEVSTSTILPFIQDILNGIEFARGPSNSTWGSVRAAMGHPDPFNLKYVAIGNEDCGKPYYRGNYIKFYYAIKTAYPDIQIISNCDGSSKSLDHPADLYDYHIYTSASNIFSMA…
Plants	1KP	Conifers	Pinales	Podocarpus coriaceus	644	+	+	37-225	no	206-548	451-638		5513-Podocarpus_coriaceus	>scaffold-SCEB-2055513-Podocarpus_coriaceus	LKYLFIFAVLWWCGVVVGEQQQNQTVYLNVDAGHPVRQIPSTLFGIFFEEINHAGAGGLWAELVSNRGFEAGGPNTPSNIDPWSVIGDEESVLLVTDRSSCCERNKVALRMEILCGSEGLNPCPVGGVGTYNPGYWGMNIVEGQSYNVTMWIKSTGLVNLSVALTSSDGLQILAASTILVSTSEVENWIKKKLVLEATATDHYARLSLTSSQKGIIWLDQVSVMPLNTFKGHGFRKELVEMLVGLKPSFIRFPGGCFVEGGWLRNAFRWRESIGPWEERPGHFGDVWNYWTDDGLGYYEFLQLSEDLNALPIWVFNNGISHTDQVSTSTIKPFIEDILNSIEFARGPSNSTWGSVRATMGHPDPFNLKYVAIGNEDCGKQYYRGNYLKFYNAIKKFYPD…
Plants	1KP	Conifers	Pinales	Sciadopitys verticillata	646	+	+	38-226	no	207-539	452-640	are identical to each other	2243-Sciadopitys_verticillata	>scaffold-YFZK-2002243-Sciadopitys_verticillata	LKFLVIFGVIWWGRVLVLAELEQNQTVYLSVDAGQPVRQIPSTLFGIFFEEINHAGAGGLWAELVSNRGFEAGGPNTPSNIDPWSIIGDSGSILLTTDRSSCFERNKVALQIEVLCDSEGPNQCPVGGVGVYNPGFWGMNIVEDESYSVALWIRSTGPVNLSIAFTSSDGLQNLASSTIIANSSEVQNWVKKELILKATATDHYARLSLTSSNKGIIWLDQVSAMPVDTFKGHGFRKELANLVVDLKPRFIRFPGGCFVEGEWLRNAFRWRESIGPWEERPGHFGDVWNYWTDDGLGYYEFLQLSEDLNALPIWVFNNGISHTDQVSTSTIEAFIQDVLNGIEFARGPSNSTWGSVRATMGHPDPFNLKYVAIGNEDCGKQYYRGNYIKFYDAIKKFYP…
Plants	1KP	Conifers	Pinales	Sciadopitys verticillata	646	+	+	38-226	no	207-539	452-640	are identical to each other	no	>scaffold-YFZK-2002244-Sciadopitys_verticillata	LKFLVIFGVIWWGRVLVLAELEQNQTVYLSVDAGQPVRQIPSTLFGIFFEEINHAGAGGLWAELVSNRGFEAGGPNTPSNIDPWSIIGDSGSILLTTDRSSCFERNKVALQIEVLCDSEGPNQCPVGGVGVYNPGFWGMNIVEDESYSVALWIRSTGPVNLSIAFTSSDGLQNLASSTIIANSSEVQNWVKKELILKATATDHYARLSLTSSNKGIIWLDQVSAMPVDTFKGHGFRKELANLVVDLKPRFIRFPGGCFVEGEWLRNAFRWRESIGPWEERPGHFGDVWNYWTDDGLGYYEFLQLSEDLNALPIWVFNNGISHTDQVSTSTIEAFIQDVLNGIEFARGPSNSTWGSVRATMGHPDPFNLKYVAIGNEDCGKQYYRGNYIKFYDAIKKFYP…
Plants	1KP	Conifers	Pinales	Sciadopitys verticillata	646	+	+	38-226	no	207-539	452-640	are identical to each other	no	>scaffold-YFZK-2002245-Sciadopitys_verticillata	LKFLVIFGVIWWGAVVVLAELEQNQTVYLSVDAGQPVRQIPSTLFGIFFEEINHAGAGGLWAELVSNRGFEAGGPNTPSNIDPWSIIGDSGSILLTTDRSSCFERNKVALQIEVLCDSEGPNQCPVGGVGVYNPGFWGMNIVEDESYSVALWIRSTGPVNLSIAFTSSDGLQNLASSTIIANSSEVQNWVKKELILKATATDHYARLSLTSSNKGIIWLDQVSAMPVDTFKGHGFRKELANLVVDLKPRFIRFPGGCFVEGEWLRNAFRWRESIGPWEERPGHFGDVWNYWTDDGLGYYEFLQLSEDLNALPIWVFNNGISHTDQVSTSTIEAFIQDVLNGIEFARGPSNSTWGSVRATMGHPDPFNLKYVAIGNEDCGKQYYRGNYIKFYDAIKKFYP…
Plants	1KP	Conifers	Pinales	Taxus baccata	625	+	+	17-205	no	187-516	431-619		5361-Taxus_baccata	>scaffold-WWSS-2045361-Taxus_baccata	QQNQTVYLNVDAGQPIREIPSTLFGIFFEEINHAGAGGLWAELVSNRGFEAGGPNTPSNIDPWSNIGDAKSVLLVTDRSSCFERNKIALRMEIFCDSEGTNQCPEGGVGVYNPGYWGMNIVEGESYHVVFWIMSTGSVNLSVAFTSSDGLKILAASSIIASNSEIQNWTKKELILKATATDHFASLSLTSSKKGIIWLDQVSAMPVNTFKGHGFRKELAEMVADLKPGFIRFPGGCFVEGQWLRNAFRWRQSIGPWEERPGHFGDVWNYWTDDGLGYYEFLQLAEDLNTIPIWVFNNGISHTDQVSSSTIEPFIQDILNGLEFARGPSNSTWGAVRATMGHPDPFNLKYVAIGNEDCGKQYYQGNYLKFYNAIKLFYPDIKIISNCDGSSKPLEHPADM…
Plants	1KP	Conifers	Pinales	Thuja plicata	528	+	+	2-106	no	87-416	332-522		3130-Thuja_plicata	>scaffold-VFYZ-2003130-Thuja_plicata	TNQCPEGGVGVYNPGYWGMNIVEGESYHVVLWIMSTGSVNLSIAFTSSDGLQILASSTIIANSVEMKTWTKKELILKAKATDHYARLSITSSKKGIIWLDQVSAMPVNTFKGHGFRKELAEMLAVLKPQFIRFPGGCYVEGNWLRNAFRWRESVGPWEERPGHFGDKWNYWTDNGLGYYEFLQLSEDLNALPIWVFNNGISHTDEVSTSSIGPFVQDILNGIEFAIGSSDSEWGSIRATMGHPNPFNLKYVAIGNEDCGKQYYLGNYMKFYHAIRMFYPDIKIISNCDGSSQPLDHPADMYDFHIYTSASNIFSMNHKFDRTMRTGPKAFVSEYAVTGKDAGKGSLLAALGEAGFLIGLETNSDVVEMASYAPLFVNTNDRRWNPDAIAFDSWRQYGTP…
Plants	1KP	Conifers	Pinales	Thuja plicata	610	+	+	1-187	no	168-498	414-604		3131-Thuja_plicata	>scaffold-VFYZ-2003131-Thuja_plicata	IPSTLFGIFFEEINHAGAGGLWAELVSNRGFEAGGPNTPSNIDPWSIIGDERSVLLVTDRSSIFERNKIALRMEVFCDSEGTNQCPEGGVGVYNPGYWGMNIVEGESYHVVMWIMSTGSVNLSVSLTSSDGLQILASSTIIATSLEIQNWTKKELILKATATDHYARLSLTSSNKGVIWLDQVSSMPLNTFKGHGFRKELAEMLVDLKPQFIRFPGGCFVEGQWLRNAFRWRRESVGPWEERPGHFGDKWNYWTDNGLGYYEFLQLSEDLNALPIWVFNNGISHTDEVSTSSIGPFVQDILNGIEFAIGSSDSEWGSIRATMGHPNPFNLKYVAIGNEDCGKQYYLGNYMKFYHAIRMFYPDIKIISNCDGSSQPLDHPADMYDFHIYTSASNIFSMNH…
Plants	1KP	Conifers	Pinales	Thuja plicata	528	+	+	2-106	no	87-416	332-522		3133-Thuja_plicata	>scaffold-VFYZ-2003133-Thuja_plicata	TNQCPEGGVGVYNPGYWGMNIVEGESYHVVLWIMSTGSVNLSIAFTSSDGLQILASSTIIANSVEMKTWTKKELILKAKATDHYARLSITSSKKGIIWLDQVSAMPVNTFKGHGFRKELAEMLAVLKPQFIRFPGGCYVEGNWLRNAFRWRESVGPWEERPGHFGDKWNYWTDNGLGYYEFLQLSEDLNALPIWVFNNGISHTDEVSTSSIGPFVQDILNGIEFAIGSSDSEWGSIRATMGHPNPFNLKYVAIGNEDCGKQYYLGNYMKFYHAIRMFYPDIKIISNCDGSSQPLDHPADMYDFHIYTSASNIFSMNHKFDRTMRTGPKAFVSEYAVTGKDAGKGSLLAALGEAGFLIGLETNSDVVEMASYAPLFVNTNDRRWNPDAIAFDSWRQYGTP…
Plants	1KP	Conifers	Pinales	Thuja plicata	529	+	+	2-106	no	87-416	332-523		3134-Thuja_plicata	>scaffold-VFYZ-2003134-Thuja_plicata	TNQCPEGGVGVYNPGYWGMNIVEGESYHVVLWIMSTGSVNLSIAFTSSDGLQILASSTIIANSVEMKTWTKKELILKAKATDHYARLSITSSKKGIIWLDQVSAMPVNTFKGHGFRKELAEMLAVLKPQFIRFPGGCYVEGNWLRNAFRWRESVGPWEERPGHFGDKWNYWTDNGLGYYEFLQLSEDLNALPIWVFNNGISHTDEVSTSSIGPFVQDILNGIEFAIGSSDSEWGSIRATMGHPNPFNLKYVAIGNEDCGKQYYLGNYMKFYHAIRMFYPDIKIISNCDGSSQPLDHPADMYDFHIYTSASNIFSMNHKFDRTMRTGPKAFVSEYAVTGKDAGKGSLLAALGEAGFLIGLETNSDVVEMASYAPLFVNTNDRRWNPDAIAFDSWRQYGTP…
Plants	1KP	Cycadales	Cycadales	Cycas micholitzii	641	+	+	31-221	no	202-537	447-635		8836-Cycas_micholitzii	>scaffold-XZUY-2008836-Cycas_micholitzii	IILVVIWYGGLLVSAQQENQTVYLNVDAGQAGRQIPSTLFGLFFEEINHAGAGGLWAELVNNRGFEAGGPNTPSNIDPWSAIGDAGSVLLATDRSSCFDRNKVALRMEIFCDNEGPNQCPEGGVGVYNPGYWGMNIEEGKSYHVVLWVRSAGSVNLSIAFTSSDGSQILAANNIIASSSDIQNWKKKELFLKATATDHYARLSLTTSKKGVIWIDQVSALPVDTFKGHGYRKELASLLADLKPRFLRFPGGCFVEGGWLRNAFRWRQSIGPWEERPGHFGDVWNYWTDDGLGYYELLQLAEDLNALPIWVFNNGISHTDQVSTSTIEPFVQDILDSIEFARGPFFSTWGSVRAAMGHPEPFDLRYVAVGNEDCGKQYYQGNYIKFYNAIKRSYPDIKVI…
Plants	1KP	Cycadales	Cycadales	Dioon edule	625	+	+	15-205	no	186-521	431-619		1609-Dioon_edule	>scaffold-WLIC-2121609-Dioon_edule	QQNKTVFLNVEAGQAGRQIPSTLFGLFFEEINHAGAGGLWAELVSNRGFEAGGPNTPSNIDPWSVIGDIGSVLLATDRSSCFDRNKIALRMEIFCDTEGPNQCPEGGVGVCNPGYWGMNIEEGKSYHVVLWLRSTDSVNLSVAFTSSDGLQILAANNIIASSSDVENWKKEELFLKATATDHYARLSLTTSKKGVIWLDQVSAMPVDTFKGHGCRKELASLLADLKPRFLRFPGGCFVEGAWLRNAFRWRQSIGPWEERPGHFGDVWNYWTDDGLGYYELLQLAEDLNALPIWVFNNGISHTDQVSSSTIEPFVQDILDGIEFARGPLTSPWGSIRATMGHPKPFDLRYVAVGNEDCGKRYYRGNYVKFYNAIKKSYPDIRVISNCDGSSVPLDHPADL…
Plants	1KP	Cycadales	Cycadales	Stangeria eriopus	613	+	+	15-193	no	174-511	419-607		1078-Stangeria_eriopus	>scaffold-KAWQ-2001078-Stangeria_eriopus	QQNKTVYLNVEAGQAGRPIPSTLFGLFFEEINHAGAGGLWAELVSNRGFEAGGPNTPSNIDPWAVIGDIGSVLLATDRSSCFERNKIALRMEIFCDSEGPNQCPEGGVGVYNPGYWGMNIESTGSVNLSVAFTSSDGLQILAANNIIASSSDIQSWKKEEFYLKATATDHYARLSLTTSKKGVIWLDQVSAMPVDTFKGHGCRKELAGFLADLKPRFLRFPGGCFVEGAWLRNAFRWRQSVGPWEERPGHFGDVWNYWTDDGLGYYEFLQLAEDLNTLPIWVFNNGISHTDQVSSSTIEPFIQDILDGIEFARGPPSSPWGSRRATMGHPKPFDLRYVAVGNEDCGKTYYRGNYVQFYAAIKKSYPDIKVISNCDGSSVPLDHPADLYDFHIYTSSRNL…
Plants	1KP	Eudicots	Austrobaileyales	Austrobaileya scandens	647	+	+	38-227	no	207-536	453-641		6975-Austrobaileya_scandens	>scaffold-FZJL-2026975-Austrobaileya_scandens	IVISFHVLLALSASLRSSASGAAQNQTVYLTVDAAGSGRPMPEKLFGIFFEEINHAGAGGLWAELVSNRGFEAGGPNTPSNIDPWSIIGNESSIVISTDSSSCFSRNKIALRMEVLCNSEGSNICPTGGVGIYNPGYWGMNIEQGQVYKIILHIRSQESVNLSVSLTSSDGLQHLATANILAASSDVQNWTKMNLLLKANDTDHNARLSLTTTRKGVIWLDQVSAFPLDTYKGHGFRKDLVVMLADIKPHFIRFPGGCFVEGEWLRNAFRWRETIGPWEERPGHFGDVWSYWTDDGLGYFEFLQLAEDLGVLPIWVVNNGISHNDQVASSAILPFVQDILNSIEFARGELNSTWGSVRAAMGHPEPFLLNYIALGNEDCWKKNYQGNYLKFYHAIKDAY…
Plants	1KP	Eudicots	Nymphaeales	Nuphar advena	642	+	+	15-204	41-205	184-513	430-618		1600-Nuphar_advena	>scaffold-WTKZ-2011600-Nuphar_advena	NRTAFLMVDARDQYKRPIPKTLFGIFFEEINNAGAGGLWAELVSNRGFEAGGHSTPSYIGPWSIIGDESAIIVSTDDSSCFRHNMIALRMEVLCDIEGPNLCPEGGVGVYNPGYWGMNIEQGKAYKLIFYVRSLQSLNMSVSLTSSDGLVSLATSNIVSTGPIVKNWRRMELLLTSSATDHKARLSLTTSQKGIIWLDQVSLTPTDTFKGHGFRKDLMVMLLDLKPQFIRFPGGCYVEGEWLRNAFRWRETIGPWEERPGHFGDVWGYWTDDGLGYFEFLQLAEGLGASPIWVVNIGIGHREQVETSGILRFVQDVLDSIEFARGDSTSKWGSVRAAMGHPEPFQLNYVALGNEDCGKPYYQRNYMKFYYAIKDAYPDIKIISNCDGSTTKLDHPADLY…
Plants	1KP	Eudicots	Chloranthales	Ascarina rubricaulis	625	+	+	13-204	41-201	184-522	431-619		7095-Ascarina_rubricaulis	>scaffold-WZFE-2197095-Ascarina_rubricaulis	EATVPASLIVDASSSRPIPDYLFGIFFEEINHAGAGGLWAELVSNRGFEAGGPNTPSNIDPWSIIGNESTIIVSTDRSSCCSRNKVALRMEVLCDSEDSNICPAGGVGVYNPGYWGMNIEQGKTYKVVLHVRSQDSMNLSVSLASSNGSQQLATTNVIRSASDVSDWIKVELLLESKGTDRNARLQLTTARRGVIWLDQVSAFPSDTYKGHGFRKELVAMLEDLKPRFIRFPGGCFVEGEWLRNAFRWRETIGPWEERPGHFGDVWMYWTDDGLGYFEFLQLAEDLGAIPIWVVNNGVSHNDQVDSSSILPFVEDILNSIEFARGDPDSTWGSVRASMGHSEPFDLRHIAIGNEDCGKKNYRGNYLKFYNAISATYPDIKIISNCDGSSHQLDHPAHLY…
Plants	1KP	Eudicots	Chloranthales	Sarcandra glabra	626	+	+	9-147	no	180-519	426-614		9031-Sarcandra_glabra	>scaffold-OSHQ-2049031-Sarcandra_glabra	ASLIVDASLSRQVPDNLFGIFFEEINHAGAGGLWAELVSNRGFEAGGPITPSNIDPWSIIGSESTIIVSTNRSSCFDRNKVALRMEVLCDSEGSNICPAGGVGVYNPGYWGMNIEEGKTYKVVLHVRSQDSMNMSVSLTSSDGSRLLATTNIILSTSDVSDWIKVELLLESKGTDRTARLQLTTARRGVILLDQVSAFPSDTYKGHGFRKELFGMLADLKPRFIRFPGGCFVEGEWLRNAFRWRETIGPWEERPGHFGDVWMYWTDDGLGYFEFLQLAEDLGALPIWVVNNGVSHNDQVDSSSILPFVQDILNSIEFARGDPDSQWGSFRASMGHPEPFDLRYMAIGNEDCGKKKYQGNYLKFYDAIKAAYPDINIITNCDGSSQPLDHPADMYDFHVY…
Plants	1KP	Eudicots	Saxifragales	Itea virginica	672	+	+	45-233	73-234	212-547	459-647		8405-Itea_virginica	>scaffold-UWFU-2038405-Itea_virginica	MGSCKASYSVLMLYIFIGFCFVLQCSAIGADSNQTAELLVDVSEASSRKIPQTLFGLFFEEINHAGAGGLWAELINNRGFEAGGPNTPSNIDPWSLIGNESSLIVSTDRSSCFERNKVALRMDVLCDSEGCPAGGVGIYNPGFWGMNIEQGKTYKLVLYVRSSGSIDLSVTLASSDGLQTLAAANIIASALDVSNWTKMEVLLEAKGTNPNSKLKLTTTKTGVIWFDQVSLMPLDTFKGHGFRKQLVEMLTDLKPQFVRFPGGCFVEGEWLRNAFRWKETIGPWEERPGHWGDVWMYWTDDGLGHFEFLQLAEDLGASPVWVFNNGISHNDQVDTSSVLPFVQEALDGIEFARGDPGSKWGSVRAAMGHPEPFDLRYVAIGNEDCGKKNYRGNYLKFYY…
Plants	Phytozome	Eudicots	Amborellales	Amborella trichopoda v1.0	667	+	+	79-270	no	247-579	496-633		5.148-Amborella_trichopoda	>evm_27.TU.AmTrv1.0scaffold00095.148	MVLLLLLRPFTVKPILLVSSLDLKILSVSAVEKLKMGFLGSCLGFLVFGVIGICVFSETEAFAADKKQATQLIVDAQANSGRQIPETLFGIFFEEINHAGAGGIWSELVNNRGFEAGGLNTPSNIDPWSVIGNESQLIVSTDRSSCFPRNQIALRMEVLCNIEGSNICPSDGVGIYNPGFWGMNIEQGQSYKVVFYIRSTGSVNLTVAFTSSDGLRSLATANVIADSSDVQKWTKKELLLESKGSDDNAILSLTTTQMGSIWIDQVSAMPLDTYKGHGFREGLLNMLADIKPRFMRFPGGCYVEGEWLRNAFRWRASIGPWETRPGHFGDVWGYWTDDGLGYFEFLQLAEDLGALPIWVVNNGISHTDQVASSSILPFVKDALDSIEFAIGDSKSKWGS…
Plants	Phytozome	Eudicots	Ranunculales	Aquilegia coerulea v3.1	670	+	+	42-230	no	211-539	456-644		4800-Aquilegia_coerulea	>Aqcoe1G004800	MDCHPLFYIVFLLCALNQCSAIQAETNQTAHLLVSTSEGSGRKASETLFGIFFEEINHAGAGGLWAELVSNRGFEAGGQNTPSNIDPWTIIGDESSIIISTDRSSCFTRNKVALRAEILCDTTGSNVCPEGGVGIYNPGYWGMNIEQEKTYKVILHVKSLDSVNISVSLTSANGLQKLASTYIFASASDVSNWTKVEVLLKAKATDHSARLQLTMTRKGVIWFDQVSAMPVDTYKGHGFRKELVEMVASIKPRFIRFPGGCFVEGEWLRNAFRWKESIGPWEERSGHFGDVWMYWTDDGLGYFEFLQLAEDLGSFPVWVINNGISHNDQVATSSIMPFVQEMLDSIEFARGPPNSTWGSVRAAMGHPMPFDLRYVAIGNEDCGKKNYLGNYLKFYNALR…
Plants	Phytozome	Eudicots	Brassicales	Arabidopsis thaliana TAIR10	678	+	+	53-238	78-237	218-547	464-649		AtARAF1	>AT3G10740	MDMESWKLLRSVCVLSFLLGSCFVYQSLRVVDAQEDPKPAVTLQVDASNGGGRPIPETLFGIFFEEINHAGAGGLWAELVSNRGFEAGGQNTPSNIWPWSIVGDHSSIYVATDRSSCFERNKIALRMDVLCDSKGCPSGGVGVYNPGYWGMNIEEGKKYKVALYVRSTGDIDLSVSLTSSNGSRTLASEKIIASASDVSKWIKKEVLLEAKATDPSARLQLTTTKKGSIWIDQVSAMPVDTHKGHGFRNDLFQMMADIKPRFIRFPGGCFVEGEWLSNAFRWKETVGPWEERPGHFGDVWKYWTDDGLGHFEFFQMAEDIGAAPIWVFNNGISHNDEVETASIMPFVQEALDGIEFARGDANSTWGSVRAKMGRQEPFELKYVAIGNEDCGKTYYRGNY…
Plants	Phytozome	Eudicots	Brassicales	Arabidopsis thaliana TAIR10	674	+	+	51-237	146-234	217-546	463-646		AtARAF2	>AT5G26120	MDMETSWRFLRSVCLLSFILGSFSVYQTLCLVDAQEDAIVTLQVDASNVTRRPIPETLFGIFFEEINHAGAGGLWAELVSNRGFEAGGQIIPSNIWPWSIIGDESSIYVVTDRSSCFERNKIALRMEVLCDSNSCPLGGVGVYNPGYWGMNIEEGKKYKVVLYVRSTGDIDVSVSFTSSNGSVTLASENIIALASDLLNWTKKEMLLEANGTDNGARLQFTTTKKGSIWFDQVSAMPMDTYKGHGFRNDLFQMMVDLKPRFIRFPGGCFVEGDWLGNAFRWKETVRAWEERPGHYGDVWKYWTDDGLGHFEFFQLAEDLGASPIWVFNNGISHNDQVETKNVMPFVQEAIDGIEFARGDSNSTWGSVRAAMGHPEPFELKYVAVGNEDCFKSYYRGNYL…
Plants	Phytozome	Eudicots	Brassicales	Carica papaya ASGPBv0.4	680	+	+	47-237	73-234	216-546	463-654		3.202-Carica_papaya	>evm.TU.supercontig33.202	MSSCKAASSFSSFLCFFLGACCVYQCFALEVGANVTARLIVDASQGASRPMPETLFGIFFEEINHAGAGGLWDELVSNRGFEAGGPNTPSNIDPWSIIGDESSVTVSTERSSCFERNKVALRMEVLCDSRGANICPSGGVGVYNPGFWGMNIEQGKKYKVVLYVRSPGAIDLSVSLTSSNGSRTLASSNVIASSSDVSNWTKKELLLEAKGTDPHSRLQLTTARKGVIWLDQVSAMPLDTYKGHGFRSDLVEMLLDIKPRFIRFPGGCFVEGEWLRNAFRWKESIGPWEERPGHFGDVWNYWTDDGLGYFEFLQLAEDLGALPIWVFNNGISHNDQVDTSTVLPFVQEALDSIEFARGDPDSRWGSVRAAMGHPEPFDLRFVALGNEDCWKKNYRGNYL…
Plants	Phytozome	Eudicots	Cucurbitales	Cucumis sativus v1.0	708	+	+	79-268	no	246-577	494-682		7440-Cucumis_sativus	>Cucsa.337440	MPKPLSTDTQTLLSSYELQSRLVFYKVNGWSWGRNGAGPIEANLESSDGLYFYSTPRCTFFAIGDDTVQPVRLNVNASDATRQIPETLFGIFFEEINHAGAGGIWAELVSNRGFEAGGPNTPSNISPWSIIGDESTISVSTDRSSCFDRNKVALRMDVLCDNGGTNSCPTGGVGIYNPGFWGMNIEQGKAYKVTLFVRSLGKIDLSVSLTDSSGLKKLATTSIISGDVSNWTKMEVLLNATETNHNSRLQLTTLKKGVIWFDQVSAMPVETYKGHGFRNDLVQMMADLEPRFIRFPGGCFVEGEWLRNAFRWKETIGPWEQRPGHFGDVWMYWTDDGLGYFEFLQLAEDLGAAPVWVFNNGISHQDQVDTSDISPFVQEALDSIEFARGDSSSTWGSIR…
Plants	Phytozome	Eudicots	Malpighiales	Linum usitatissimum v1.0	655	+	+	45-216	73-216	200-525	442-630		7276-Linum_usitatissimum	>Lus10027276.g	MAAAASSSYLLCCFIAAIAVCLVTPSLVDGALEANLTAKLSVDASVRRTIPSTLFGIFFEEINHAGAGGLWAELVSNRGFEAGGANIPSNIDPWTTLRNKIALRLDVLCDVKSCPAGGVGVYNPGYWGMNIVKGKKYKLVLYVRSFDAIDVSVSLTGSSGALTLSTTSIKAFASDVSNWTKVEGLLEAKESDQSARLELRTSTKGVIWFDQVSLMPEDTYKGHGFRTELFEMLQEIKPRFLRFPGGCFVEGEWLRNAFRWKESIGPWEERPGHFGDVWMYWTDDGLGYYEFLQLAEDLDTLPIWVFNNGISHQDQVDTASILPFVQEALDGLEFALGDAGSKWGSVRAAMGHPAPFNLKYVAIGNEDCGKKNYRGNYLKFYEAIKRDYPGIQMISNCDG…
Plants	Phytozome	Eudicots	Malpighiales	Linum usitatissimum v1.0	654	+	+	48-231	74-232	215-542	459-644		1008-Linum_usitatissimum	>Lus10031008.g	MTRLSFPQLLFLIILTCLLYTRHCHAHSRTKSAAAVAASLKVDGSGNHRTIPDTLFGVFFEEINHAGAGGLWAELVSNRGFEAGGNVAPSNIAPWNVFGGDYAISVVTEPTSLFLKNLMALRVEVMCDGASCPKGGVGIYNPGYWGMNIEQGKSYKLVFYLRSLGPVDLTVSLMGSNRAQTLASRNVSGAFTRWKKMEMVLKAGKSDRDASLVFTTYSKAVVWFDQVSLMPFDTYKGHGFRSDLTKLVADLKPAFIRFPGGCFVEGEWLRNAVRWKETVGPWENRPGHFGDVWNYWTDDGMGHYEFFQFAEDIGALPIWVFNNGIAHQDQADTSSIGPFIQEALDGIEFAVGDKKSKWGSVRARVGHPEPFDLRYVAVGNEDCWKPFYRGNYLKFFNAI…
Plants	Phytozome	Eudicots	Malpighiales	Linum usitatissimum v1.0	673	+	+	46-234	74-234	218-543	460-648		8988-Linum_usitatissimum	>Lus10038988.g	MAAAASSSYLLCCFIIAAIAVCLVTPSPVDGALDANLTAKLSVDASVRRTIPSTLFGIFFEEINHAGAGGLWAELVSNRGFEAGGANIPSNIDPWTTIGDTSSVIVSTDRSSCFERNKIALRLDVLCDVKSCPAGGVGVYNPGYWGMNIVKGKKYKLVLYVRSSDAIDVSVSLTGSNGALTLATTSIKASASDVSNWTKVEGLLEAKESDQSARLELRTSTKGVIWFDQVSLMPEDTYKGHGFRTELFEMLQEIKPRFLRFPGGCFVEGEWLRNAFRWKESVGPWEERPGHFGDVWMYWTDDGLGYYEFLQLAEDLDTLPIWVFNNGISHQDQVDTSSILPFVQEALDGLEFALGDAGSKWGSIRAAMGHPAPFNLKYVAIGNEDCGKKNYRGNYLKFY…
Plants	Phytozome	Eudicots	Rosales	Malus domestica	672	+	+	45-231	no	209-541	457-645		5078-Malus_domestica	>MDP0000055078	MGSCKSPHVVLLLHVLLCSVYRCFAIGVDANQTANLLIDASQASARPISDTLFGIFFEEINHAGAGGVWAELVSNRAGGPNTPSNIDPWAIIGNESSLIVSTDRSSCFDRNKVALRMEVLCDTQGANSCPAGGVGIYNPGFWGMNIEKGKTYNAVLYVRSSGSINVSVSLTGSDGLQKLAAANIIASGSEVSNWTKFEVQLKAQGTNPNSRLQLTTTSKGVIWFDQVSAIPLDTYKGHGFRKDLVQMLADLKPRFFRFPGGCFVEGEWLRNAFRWKETIGPWEERPGHFGDVWMYWTDDGLGYFEFLQLSEDLGSLPIWVFNNGISHNDQVDTSSVLPFVQEALDGIEFARGSPNSTWGSLRAAMGHPEPFDLRYVAIGNEDCGKKNYRGNYLKFYSAI…
Plants	Phytozome	Eudicots	Rosales	Malus domestica	694	+	+	45-264	no	242-580	509-678		6049-Malus_domestica	>MDP0000256049	MGSCKSPHIVLLLYLLLCFFYHCFAIGVDTDQTANLLVDASQASARPISDTLFGIFFEVPLLIFGFTSNKFNLKFVQKYQISKNCSLQEINHAGAGGVWAELVSNRGFEAGGPNTPSNIDPWAIIGNESSLIVSTDRSSCFDRNKVALRMEVLCDSEGANSCPAGGVGIYNPGFWGMNIEKGKTYSVVLHVRSSGSINVSLSLTGSDGLQKLAAANIIASGSEVSNWTKFQIQMEAQGTNPNSRLQLTTNSKGVIWFDQVSAIPLDTHKGHGFRKDLVQMLADLKPRFFRFPGGCFVEGEWLRNAFRWKETIGPWEERPGHFGDVWMYWTDDGLGYFEFLQVGIFLLLRNDRGSQYNAGTLSEDLGALPIWVFNNGISHNDQVDTSNVLPFVQEALDGI…
Plants	1KP	Eudicots	Proteales	Platanus occidentalis	663	+	+	47-236	no	216-545	462-650		2733-Platanus_occidentalis	>scaffold-VQFW-2062733-Platanus_occidentalis	IMGSRLANLSILFYMIFGLCALDRSFAIGADTNVTAHLFVNASEASSWQIPDTLFGIFFEEINHAGAGGLWAELVSNRGFEAGGPNTPSNIDPWSVIGDESSLIVSTDRSSCFSRNKVALRMEVLCDTEGSNICPAGGVGIYNPGYWGMNIEQGKTYKVVLYITSPESVNVSVSFASLDGTQTLATANIIAAASDVSNWTKVEVLLEAKGTNRTARLQLTTTRKGVIWFDQVSAMPLDTYKGHGFRKELTEMVASLKPRFIRFPGGCFVEGEWLRNAFRWKETIGPWEERPGHFGDVWMYWTDDGLGYFEFLQLAEDLGTLPIWVFNNGISHNDQVNTPTVLPFVQEILDSIEFARGDPNSTWGAVRAAMGHPEPFDLRYIALGNEDCGKKNYRGNYLK…
Plants	Phytozome	Eudicots	Malpighiales	Populus trichocarpa v3.0	670	+	+	44-232	no	210-541	458-644	are identical to each other	7700-Populus_trichocarpa	>Potri.006G027700	MGYWKASCSVLLVCFFVGLCSVYQCSAAEVDAYQTAKLIVNASSGRPIPETLFGIFFEEINHAGAGGIWAELVSNRGFEAGGQNTPSNIAPWSIIGDQSSLTVSTDRSSCFERNKVALRMHVLCDSEGSNICPAGGVGIYNPGFWGMNIEQGKIYKVVLYVRSLGSINVSVSLTSSDGLQILATANIVDSDVSNWTKTEVLLEAKGTNPNSRLQLTTSRKGVIWFDQVSAMPLETYKGHGFQKELIEMLEDIKPQFIRFPGGCFVEGEWLRNAFRWKESIGPWEERPGHFGDVWMYWTDDGLGYFEFLQLSEDLGARPIWVFNNGISHRDEVDTTTVSPFVQEALDGLEFARGASDSKWGSVRAAMGHPEPFDLKYVAVGNEDCWKKNYRGNYLKFYDA…
Plants	Phytozome	Eudicots	Malpighiales	Populus trichocarpa v3.0	670	+	+	44-232	no	210-541	458-644	are identical to each other	no	>Potri.006G029900	MGYWKASCSVLLVCFFVGLCSVYQCSAAEVDAYQTAKLIVNASSGRPIPETLFGIFFEEINHAGAGGIWAELVSNRGFEAGGQNTPSNIAPWSIIGDQSSLTVSTDRSSCFERNKVALRMHVLCDSEGSNICPAGGVGIYNPGFWGMNIEQGKIYKVVLYVRSLGSINVSVSLTSSDGLQILATANIVDSDVSNWTKTEVLLEAKGTNPNSRLQLTTSRKGVIWFDQVSAMPLETYKGHGFQKELIEMLEDIKPQFIRFPGGCFVEGEWLRNAFRWKESIGPWEERPGHFGDVWMYWTDDGLGYFEFLQLSEDLGARPIWVFNNGISHRDEVDTTTVSPFVQEALDGLEFARGASDSKWGSVRAAMGHPEPFDLKYVAVGNEDCWKKNYRGNYLKFYDA…
Plants	Phytozome	Eudicots	Malpighiales	Populus trichocarpa v3.0	673	+	+	48-236	no	214-545	462-647		5500-Populus_trichocarpa	>Potri.016G025500	MGEKMSSCKASCSVLLACFIVGLCSVCQCSAAEVDANQTANLIINGSSTRPIPETLFGIFFEEINHAGAGGIWAELVNNRGFEAGGQNTPSNIAPWSIIGDQSSLIVSTDRSSCFERNKVALRMDVLCDSTGGNICPAGGVGIYNPGFWGMNIEQGKAYKVVLYVRSLGSINVSVSLTSSDGSQILASANIVDSDVSNWTKAEVLLEAKGTNPNSRLQLTTSRKGVIWFDQVSAMPLDTYKGHGFRNELIEMIDDIKPQFVRFPGGCFVEGEWLRNAFRWKESIGPWEERPGHFGDVWMYWTDDGLGYFEFLQLTEDLGARPIWVFNNGISHQDQVDTTAVSPFVQEALDGLEFARGDSNSKWGSVRAAMGHPEPFDLKYVAVGNEDCGKKNYRGNYLK…
Plants	Phytozome	Eudicots	Solanales	Solanum tuberosum v4.03	622	+	+	1-185	24-186	163-494	411-596		7203-Solanum_tuberosum	>PGSC0003DMG400007203	MPDTLFGIFFEEINHAGAGGLWAELVCNRGFESGGSFTPPRIEPWSIIGNNSSVIVSTDLSSCFDRNKVALQVEVLCDNGGANICPDGGVGVYNPGFWGMNIEHGKSYKLVFYVRSDEPINLSVALTSSNGLNKLATKTVVADNVSNWTKVFVLLEAEGTDSNSRLELRSTTKGVIWFDQVSLMPLDTYNGDGFRKDLFGMLKDLKPAFIRFPGGCFVEGALLKNAFWWNETIGPWEKRPGHFGDVWGYWTDDGLGHFEFLQLAEDLGALPIWVFNSGISHKEQVDTSDILPFVQDILDGLEFARGAPNSIWGSVRASMGHLEPFDLRYVAIGNEDCNYSKYRGNYLKFYSAIKEAYPDIKIISNCDGSSKVLDHPADLYDFHIYASASEIFSNASRFD…
Plants	Phytozome	Eudicots	Vitales	Vitis vinifera Genoscope.12X	629	+	+	1-531	24-191	167-504	415-603		7001-Vitis_vinifera	>GSVIVG01025847001	MPETLFGLFFEEINHAGAGGLWAELVSNRGFEAGGPITPSNIDPWAVIGNESYVVVATDRSSPFERNKVALRVEVLCGNDSNSTNICPAGGVGVYNPGYWGMNVEQNKWFTVVMHVRSEGAVNISVALTSSNGVDTLAATNFVANACTVGNWTKYTANLRATATNSNARLQLTTTKKGVIWFDQVSLMPVDTYRNHNFRKDLSQMIADLKPRFLRFPGGCFVEGDWLRNAFRWKQTIGPWEERPGHFGDVWKYWTDDGLGYFEFLQLAEDIGALPVWVFNNGISHNDEVDTTSIGPFVQEVLDSIEFARGASNSTWGSVRTAMGHEDPFNLKYIAVGNEDCWKKNYRGNYMRFYDAIKRVYPDIKLITNCDASSRKLNHPADYYDFHIYTSATNLYSMA…
Plants	1KP	Eudicots	Caryophyllales	Frankenia laevis	652	+	+	32-218	58-215	196-532	446-629		2957-Frankenia_laevis	>scaffold-WPYJ-2002957-Frankenia_laevis	LISAASLCYCQDYHLRQNQTAGILVNGSESSGRQIPDKLFGVFFEEINHAGAGGLWAELVRNRGFEAGGHHTPAHIEPWTAIGPTSAISLLSELSSCFESNKVALRMEVLCEDSACPSGGVGIYNPGFWGMNIVKGKTYKVVFYIRSDGPIDLAVSLTSATGSKILATSKIVGDESEVKNWTKKEVSLVAEDTDPNSRLQFTTTKKGVLWLDQVSAMPTDTYKGHGFRSDLMELLVGLEPTFIRFPGGCFVEGEWLRNAFRWKETVGPWEERPGHFGDVWMYWTDDGLGYYEFLQMAEDLGAAPVWVINNGISHQESVNPSSLAPFIQEMLDSIEFARGDASSKWGSVRAAMGHPEPFDLKYIAIGNEDCGKPYYQDNYMLFYNALKKAYPDIKAISNC…
Plants	1KP	Eudicots	Magnoliales	Magnolia grandiflora	623	+	+	16-205	no	185-526	433-621		5377-Magnolia_grandiflora	>scaffold-WBOD-2015377-Magnolia_grandiflora	ANQTAELIVDASGQLGRPIPETLFGIFFEEINHAGAGGLWAELVSNRGFEAGGPNTPSNIAPWSIIGSESSIVVSTDRSSCFSRNKVALRMDVLCDNAGSNTCPPGGVGIYNPGYWGMNIEQGKTYKVVLHVQSLESVNLSVSLASSDGLQELATGYIIASASDVSNWTKVELVLEAKQTDHNARLQLTTTKKGVIWFDQVSAMPVDTHKGHGFRKELFSMLADLKPQFIRFPGGCFVEGEWLRNAFRWRENIGPWEERPGHFGDVWMYWTDDGLGYYEFLQLAEDLGARPIWVFNNGISHNDQVATSSILPFVQDVLDSIEFARGDPNSKWGSVRAEMGHPEPFQLRYVAIGNEDCGKKNYRGNYVKFYNAIKDAYPDIQIISNCDGSSRQLDHPADM…
Plants	1KP	Eudicots	Laurales	Persea borbonia	487	+	+	no	no	43-379	290-478		5950-Persea_borbonia	>scaffold-WIGA-2015950-Persea_borbonia	LRSSDGLQDLATANVIGDASDFSNWTKVELMLEAKGTDHMSRLQLTTMRKGVIWFDQVSAMPIDTYNGHGFRKELVSMLADLKPRFIRFPGGCFVEGEWLRNAFRWRETIGPWEERPGHFGDVWKYWTDDGLGYFEFLQLAEDLGALPIWVINNGVSHNDQVHPSTVLPFVQDILDSIEFARGGADSKWGSVRAEMGHPEPFQLTHIAIGNEDCGKKHYLGNYLKFYYAIRDAYPDIKIISNCDGSSRQLDHPADLYDFHIYTSANNMFSMAHQFDRTKRSNSGPKAFVSEYAVTGRDAGRGSFLAALAEAGFLVGLERNSDVVEMACYAPLFVNDNDHRWDPDAIVFNSWQQYGTPSYWVQQFFKESSGATLLPATVHANSSISVVASAITWQGSESD…
Plants	1KP	Ferns	Marattiales	Angiopteris evecta	378	+	+	no	no	2-273	186-370		4256-Angiopteris_evecta	>scaffold-NHCM-2014256-Angiopteris_evecta	AFRWRQSIGPWEERPGHFGDVWGYWTDDGMGYYEFLQLAEDLDAAPIWVFNNGISHTDEVPSLMIEPFIEDVLDGIEFARGSIDSPWGLIRAMMGHAEPFRLHHVAIGNEDCGKQYYRDNYMKFFKAIKIAYPDIEIISNCDGSSSPLDHPADMYDFHIYTSSRSLFSMAHQFDHTARTGPKAFVSEYAVTGSDAGKGSLLAREGGFLIGIEQNSDVVEMASYAPLFVNENDRRWNPDAIVFNSWQSYGTPSYWVQQFFKESSGATLLPISIEGMNASHVLAASALSRQDDEDSSFLVIKAVNFGNDPLMVQISIDGLTDKINADSTITILTSGNVMDENSFDQTDKVIPNTNKLANVGTEMDLILPACSVVSISLEL
Plants	1KP	Ferns	Ophioglossales	Botrypus virginianus	362	+	+	no	no	1-265	176-362		2053-Botrypus_virginianus	>scaffold-BEGM-2022053-Botrypus_virginianus	WEERPGHFGDVWDYWTDDGIGYYEFLQLAEDLNASAIWVFNNGISHTDEVSSSVIDAFIQDILGGIEFARGPSNSKWGSVRATMGHPEPFELQYVAIGNEDCGKRYYQANYMRFFEAIKDAYPDIKMISNCDGSSRPLDHPADLYDFHIYTSASNLFAMAHQFDHTSRVGPKAFVSEYAVTGQDAGKGSLLAALAEGAFLIGLEQNSDVVGMASYAPLFVNTNDRRWNPDAIVFDSWQSYGTPSYWVQQFFRESSGAIILPINITGGDVSRVLVASALRRHDQEIDSDFLVIKAVNFGTDFVRLLISIDGLPPDAVDSASIMRVLTSRTVTDENSFNQPYKVVPKTNELANAGTKMDVVIPP
Plants	1KP	Ferns	Ophioglossales	Botrypus virginianus	650	+	+	41-226	no	207-540	452-640		4081-Botrypus_virginianus	>scaffold-BEGM-2024081-Botrypus_virginianus	MAKTNSILCIHIVLLILSLKALSAQSQFDQPLSLIVNAAEKGRPIPSTLFGISFEEINHAGAGGLWAELVNNRGFEAGGENTPSNIEPWSNIGNETQVHLKTDRSSCFKRNPIALQMEIICDNCPPEGVGVYNPGFWGMDIIAGKQYKVVCWVRSMDAVNLSVAFTSSDGIIMLAQTFLILDSLRSQNWTKQEIVLTASETDHYGRLALTSSKKGIIWIDQVSAMPVDTYKGHGFRKDLALMLEDLRPRFIRFPGGSYVEGEWLRNTFQWKQSVGPWEERPGHFGDVWGYWTDDGVGFYEFLQLAEDLNASPVWVFNNGISFSDKVPSSLIGPFIKDVLSALEFAKGLPNSTWGSVRALMGHPEPFELGYLAIGNEACGNPYYRDNYMKFYNAIRNVYP…
Plants	1KP	Ferns	Psilotales	Psilotum nudum	616	+	+	10-126	no	175-506	418-606		2633-Psilotum_nudum	>scaffold-QVMR-2002633-Psilotum_nudum	SLRVNASQGGRPIPPNLFGIFFEEINHAGAGGLWAELVDNRGFEAGGPNTPSNIAPWSIIGDETEVWLETDRSSCFARNPVALRIEVLCDICPLGGVGVYNPGFWGMDIVADNKYKVVLWIRSTDYINMSVAFTSSDGTVTLARTYLIVDAFKSRDWSMQEIVMVANATEHYAKLGITSTKKGVYWIDQVSAMPVDTYNGHGFRKDLALMLEDLKPRFIRFPGGCYVEGGWLRNAFRWRQSIGPWEERPGHFGDVWWSDDGIGYFEFLQLAEDLKASPVWVFNNGISHTDEVASSVIEPFIQDILDGIEFARGSSDSRWGSVRATMGHPEPFELQYVAIGNEDCGKQYYRGNYLKFFAAIKNTYPDMKIISNCDGSSKPLDHPADLYDFHIYTSAANLF…
Plants	1KP	Ferns	Psilotales	Psilotum nudum	609	+	+	10-191	38-188	173-503	417-605		2276-Psilotum_nudum	>scaffold-QVMR-2012276-Psilotum_nudum	TLSVNVNVTDEGRPIPTNLFGISFEEINHAGAGGLWAELVENRGFEAGGQNTPSNISPWSVIGDEGQVRLETDLSSPVALKMETLCDSCPPGGVGVYNPGFWGMDIVTGEKYMVTFWIRSTDSINISVAFTSSDRLMTLAQKFLVIDSAGCQYWTKQKFVLTASKTDHYGSLSLTSTVKGTIWLDQVSAMPLETYKGHGFRKDLALMLEDLKPRFIRFPGGSYVEGQQLRNAFQWRQSIGPWEGRPGHFGDVWEYWTDDGLGFYEFLQLAEDLNASPVWVFNSGISSAEEVPSSVLGPFVKDILNALEFARGLPISRWGSVRTLMVHPEPFELTYLAIGNQDCGKQYYLSSYMKFYAAIKKAYPDIYLISNCDGSLNPLDHPADMYDIHIYTSASSMFS…
Plants	1KP	Gnetales	Welwitschiales	Welwitschia mirabilis	647	+	+	33-220	58-217	201-529	446-634		3200-Welwitschia_mirabilis	>scaffold-TOXE-2013200-Welwitschia_mirabilis	ILSFLIFLCGKAVLAQHQNGSIDMSVNAGTRGTRIPSTFFGIFFEEINHAGAGGLWAELVSNRGFEAGGPNTPSNIHPWSVIGDEKSVTVATDRSSCFDRNKIALRLEVLCDTIGENPCPERGVGVYNPGYWGMNIEEGKSYNITFWMRSPNSVNLSVAFISSSGLVLASSTINADSSKFESWEKVELILEASATDHYARLSLTTSNQGVIWLDQVSAMPLDTFKGHGYRKDLANMLVDLKPRFIRFPGGCFVEGEWLRNAFRWKETVGPWQERPGHFGDVWDYWTDDGLGLYEFLQLAEDIDALPLWVFNNGISHHDEVATSAIKPFIQDVLDGIEFARGSSNSTWGSIRTAMGHPEPFNLKYVAVGNEDCGKQYYKGNYLKFYNAIKSAYPDINIIS…
Plants	1KP	Hornworts	Anthocerotales	Anthoceros agrestis-B	625	+	+	10-199	no	187-509	425-617		2260-Anthoceros_agrestis	>scaffold-BSNI-2052260-Anthoceros_agrestis-B	LTLTVDAKHAGRAIPSTLFGVFFEEINHAGAGGIWAELVSNRGFEAGGPSTPSNIAPWYPVGDGTQVALATERSSCFERNPVALRIDILCSRVGSNICPEGGAGVANPGFWGMDISAGNRYRVVLWLLSKAAVSLSIAFTSSNGQTLAQEDLLVGSSTASKWNRHELTLTASATDHEARLVVLSSDKGTFWLDQVSAMPVNTYKGHGFRKELAGMLEDLNPGFFRFPGGCYVEGGRLINAWRWRETVGPWQERPGHFGDVWNYWSDDGLGYFEYLQLAEDLGAPPVWVFNSGISHGDEVPTSLIAPFIEDTLDGIEFARGPVTSQWGSLRASMGHPDPFPLHHIAIGNEDCGRLNYRGNYLEFYGAIKAKYPDISLISNCDATSKPLDHPADLYDFHVY…
Plants	1KP	Hornworts	Leiosporocerotales	Leiosporoceros dussii-B	671	+	+	32-222	no	207-556	467-655	are identical to each other	no	>scaffold-ANON-2002948-Leiosporoceros_dussii-B	LLLILPRFLVLKAQAQAPDERLLSLTVDPEQKGRPIPSTLFGIFFEEINHAGAGGIWAELVNNRGFEAGGPSTPSNIFPWYPVGDGAQLVLATERSSCFQRNPVALRMDVLCGETESNKCPERGVGVANPGFWGMDVSSGNQYRVVLWLASTSALNLSIAFTSADGLRTLAHGPLIVNTSSATVWNRHELILTASATNHNASLVLSTRDKGTIWLDQVSAMPVDTYKGHGFRKELVTMLNDLKPGFFRFPGGCYVEGVRLMNAWRWRETVGPWQERPGHLGDVWNYWSDDGLGYFEYLQLAEDLDALPVWVFNNGISHTEEVATSLIGPFVKDTLDGIEFARGAVTTEWGALRARMGHPDPFPLHHIAIGNEDCGKLKYQGNYLEFYGAIKSKYPDIYL…
Plants	1KP	Hornworts	Leiosporocerotales	Leiosporoceros dussii-B	671	+	+	32-222	no	207-556	467-655	are identical to each other	2949-Leiosporoceros_dussii	>scaffold-ANON-2002949-Leiosporoceros_dussii-B	LLLILPRFLVLKAQAQAPDERLLSLTVDPEQKGRPIPSTLFGIFFEEINHAGAGGIWAELVNNRGFEAGGPSTPSNIFPWYPVGDGAQLVLATERSSCFQRNPVALRMDVLCGETESNKCPERGVGVANPGFWGMDVSSGNQYRVVLWLASTSALNLSIAFTSADGLRTLAHGPLIVNTSSATVWNRHELILTASATNHNASLVLSTRDKGTIWLDQVSAMPVDTYKGHGFRKELVTMLNDLKPGFFRFPGGCYVEGVRLMNAWRWRETVGPWQERPGHLGDVWNYWSDDGLGYFEYLQLAEDLDALPVWVFNNGISHTEEVATSLIGPFVKDTLDGIEFARGAVTTEWGALRARMGHPDPFPLHHIAIGNEDCGKLKYQGNYLEFYGAIKSKYPDIYL…
Plants	1KP	Hornworts	Leiosporocerotales	Leiosporoceros dussii-B	648	+	+	1-189	no	174-488	415-642		2950-Leiosporoceros_dussii	>scaffold-ANON-2002950-Leiosporoceros_dussii-B	RPIPSTLFGIFFEEINHAGAGGIWAELVNNRGFEAGGPSTPSNIFPWYPVGDGAQLVLATERSSCFQRNPVALRMDVLCGETESNKCPERGVGVANPGFWGMDVSSGNQYRVVLWLASTSALNLSIAFTSADGLRTLAHGPLIVNTSSATVWNRHELILTASATNHNASLVLSTRDKGTIWLDQVSAMPVDTYKGHGFRKELVTMLNDLKPGFFRFPGGCYVEGVRLMNAWRWRETVGPWQERPGHLGDVWNYWSDDGLGYFEYLQLAEDLDALPVWVFNNGISHTEEVATSLIGPFVKDTLDGIEFARGAVTTEWGALRARMGHPDPFPLHHIAIGNEDCGKLKYQGNYLEFYGAIKSKYPDIYLISNCDATSQALDHPADLYDFHIYTTASNMFAMT…
Plants	1KP	Hornworts	Dendrocerotales	Megaceros flagellaris	643	+	+	33-222	no	210-535	448-635		4131-Megaceros_flagellaris	>scaffold-UCRN-2004131-Megaceros_flagellaris	LLTIAICMATTEVYGYLDETPSLALTVDPSRSGRKIPRTLFGVFFEEINHAGAGGIWAELVNNRGFEAGGLSTPSTIQPWYSVGDAAQVTVATDLSSCFRRNPVALRLDVQCGRSASNPCPEGGVGVANPGFWGMDISSGIEYKVVLWLVSKSAVNLSIAFTSSDGQQTLAQGYLSVSTSKASEWSEHELRLRASSTDHKARLVVLSSDPGTIWLDQISAMPVDTYKGHGFRKELAVMLADLSPGFFRFPGGCYVEGGRLMNAWRWRETVGPWQERPGHFGDVWNYWSDDGLGFFEYLQLAEDLDAVPVWVFNSGISHAEEVPTSLIGPFIQDTLHGLEFARGPVTSDWGSLRERMGHPDPFPLHHIAVGNEDCGKITYQGNYLEFYAAIKEAYPDIYI…
Plants	1KP	Hornworts	Notothyladales	Paraphymatoceros hallii	623	+	+	12-200	no	187-517	426-613	are identical to each other	7691-Paraphymatoceros_hallii	>scaffold-FAJB-2007691-Paraphymatoceros_hallii	TLTLTVDPWGVGRPIPDTLFGIFFEEINHAGAGGIWAELVDNRGFEAGGPSTPSSIRPWYSIGEESQVTVATELASCFKRNPVALRLDVLCGKSSNPCPEGGVGVANPGFWGMDIIDGSEYKVILWLYSKSAVNLSIAFTSSEGQQTLAQEYLSVSKSKAREWNKHEVTLRASSTDHKARLVLLSSDAGTIWLDQISAMPVDTYKGHGFRKELATMLANLSPGFFRFPGGCYVEGGRFMNAWRWRETVGPWQERPGHFGDVWNYWSDDGLGFFEYLQLAEDLDAVPVWVFNNGISHVEEVSTSLIGPFITDTLHGIEFARGPVTSTWGSMRASMGHPEPFPLHHIAVGNEDCGKLNYQGNYLEFYSAIKAAYPDIYIISNCDATTKPLDHPADLYDFHI…
Plants	1KP	Hornworts	Notothyladales	Paraphymatoceros hallii	623	+	+	12-200	no	187-517	426-613	are identical to each other	no	>scaffold-FAJB-2007692-Paraphymatoceros_hallii	TLTLTVDPWGVGRPIPDTLFGIFFEEINHAGAGGIWAELVDNRGFEAGGPSTPSSIRPWYSIGEESQVTVATELASCFKRNPVALRLDVLCGKSSNPCPEGGVGVANPGFWGMDIIDGSEYKVILWLYSKSAVNLSIAFTSSEGQQTLAQEYLSVSKSKAREWNKHEVTLRASSTDHKARLVLLSSDAGTIWLDQISAMPVDTYKGHGFRKELATMLANLSPGFFRFPGGCYVEGGRFMNAWRWRETVGPWQERPGHFGDVWNYWSDDGLGFFEYLQLAEDLDAVPVWVFNNGISHVEEVSTSLIGPFITDTLHGIEFARGPVTSTWGSMRASMGHPEPFPLHHIAVGNEDCGKLNYQGNYLEFYSAIKAAYPDIYIISNCDATTKPLDHPADLYDFHI…
Plants	1KP	Liverwort	Jungermanniales	Bazzania trilobata	624	+	+	8-147	35-195	179-507	424-613		1576-Bazzania_trilobata	>scaffold-WZYK-2091576-Bazzania_trilobata	LKVDAKNSGRPIPHTLFGVFFEEINHAGAGGLWAELVDNRGFEAGGPNVPSGIEPWYPLGSGDDVWLETDRSSPFDRNPVALRVTVLCVSEGAHRCPDGGVGVINPGFWGMDIRAGEKYRVVFWLKSTTAVNLAVKFISGDAQHILAQENLIIDPANGQDWQRYELVLEATDADHQGMLALTSSEQGTFWLDQVSAFPFETYKGHGFRKDLALMLEGLKPAFVRFPGGCYVEGDRLQNAWRWRETVGPWQERPGHFGDVWNYWSDDGLGYFEFLQLAEDLNSAPVWVFNNGIAHQNQISTDLIRPYVKDILDGIEFARGPTSTKWGGLRAKLGHPAPFALHHIAIGNEDCWKPYYRANYLAFYSAIKKAYPDIELITNCDGTTQPLDHPADMYDFHIYT…
Plants	Phytozome	Liverwort	Marchantiales	Marchantia polymorpha v3.1	701	+	+	73-261	171-258	243-571	488-677		s0113-Marchantia_polymorpha	>Mapoly0051s0113	MEVQRAAEPLLPVASPPAGDRRRTMSKVKTAALWTSPWLLLAMVLAYHRFDSSGTPKGVQDPIVTLTVEGADRGRDMSQTLFGIFFEEINHAGAGGLWAELINNRGFEAGGQNTPSSIDPWSPLGKENEVMLTTERASLFPRNPIALRMKILCGNGTACPLGGVGVANPGYWGIDVRAGRTYQITFWLRSDAMVNLSVAFISQDELRVLAQQFLIVDEASSYDWQKYQFDLVATDTDHYAKLAFTTSVSGSIWLDQVSAFPEETYKGHGFRKELAEMLEELKPAFLRFPGGCYVEGERLQNAWRWRDTIGPWEERPGHYGDVWNYWSDDGLGYFEFLQLAEDLNTAPIWVFNNGISHSYSISPRNIQPWVQDALDGLEFARGPSTSTFGAIRAAMGHPD…
Plants	1KP	Liverwort	Pallaviciniales	Pallavicinia lyellii	646	+	+	33-156	131-220	204-532	449-635		3901-Pallavicinia_lyellii	>scaffold-YFGP-2013901-Pallavicinia_lyellii	LAVLFVFVNRASIRDGVIDQIATLRVDAGSSGRLMPSTLFGIFFEEINHAGAGGLWAELVDNRGFEAGGSNVPSSIDPWYQLGSGADVWLETDRSSLFERNPVALRVTVLCVSEGDRHQCPDGGVGVINPGFWGMNILAGEKYRVTFWLKSVTVVNLAVKFIASNNDTFVLAQENIIIDAVNGLEWEMYELVLQATSTDHQGRLAITSSEQGTFWLDQVSAFPLDTYKGHGFRKELAFLLEELKPAFVRFPGGCYVEGERLPNAWRWRETVGPWQERPGHFGDVWNYWSDDGLGFFEFLQLAEDLGSIPVWVFNNGIAHQNQVPPELIRPYIKDILDGIEFARGDSSTKWGGLREKMGHPEPFPLSHIAIGNEDCWKSYYSENYLAFYNAIKKAYPDIK…
Plants	1KP	Liverwort	Pallaviciniales	Pallavicinia lyellii	519	+	+	no	6-93	77-405	322-508		3903-Pallavicinia_lyellii	>scaffold-YFGP-2013903-Pallavicinia_lyellii	INPGFWGMNILAGEKYRVTFWLKSVTVVNLAVKFIASNNDTFVLAQENIIIDAVNGLEWEMYELVLQATSTDHQGRLAITSSEQGTFWLDQVSAFPLDTYKGHGFRKELAFLLEELKPAFVRFPGGCYVEGERLPNAWRWRETVGPWQERPGHFGDVWNYWSDDGLGFFEFLQLAEDLGSIPVWVFNNGIAHQNQVPPELIRPYIKDILDGIEFARGDSSTKWGGLREKMGHPEPFPLSHIAIGNEDCWKSYYSENYLAFYNAIKKAYPDIKLISNCDGTTRALDHPADLYDYHIYTGASNLFYMTHQFDHVSRDGPKVFVSEYAVTGSDAGKGSLLAALAEAAFMIGLETNSDVVEMASYAPLFVNDNDRRWNPDAIVFNSWQEYGTPSYWVQRLFKH…
Plants	1KP	Liverwort	Pelliales	Pellia neesiana	622	+	+	12-131	37-197	181-509	426-616		8733-Pellia_neesiana	>scaffold-JHFI-2018733-Pellia_neesiana	VTVKVDAGTPGRQIPSTLFGVFFEEINHAGAGGLWAELVDNRGFEAGGQNVPSGIDPWFQLGSGDDIWLETDRSSCCARNPIALRVTVLCVSEGAHKCPDGGVGVVNPGFWGMNIVAGEKYRVTFLLRSTTAVNLCVKFITSDAHSVLAQENLIIEAANALDWQKYELLLEATGTDHGAMLALTTSEQGTFWVDQVSAFPLETYKNHGFRKELALLLEDLKPAFLRFPGGCYVEGERLQNAWRWRETVGPWEERPGHYGDVWGYWSDDGLGFFEFLQLTEDLNTRPVWVFNNGIAHRNWISTSLIRSYVKDILSGIEFARGPISTKWGGLRAKMGHPEPFSLQYIAIGNEDCWQPYYRENYLAFYKAIKKAYPDIKLITNCDGTTRPLDHPADLFDYHV…
Plants	1KP	Liverwort	Porellales	Porella navicularis	624	+	+	8-198	35-195	179-507	424-613		8162-Porella_navicularis	>scaffold-KRUQ-2018162-Porella_navicularis	LKVDAGNSSRVIPPTLFGVFFEEINHAGSGGLWAELVNNRGFEAGGANVPSGIEPWYALGSGDDVWLETDRSSCFERNPIALRVTVLCVSEGANRCPDGGVGVINPGFWGMDVRAGEKYRVIFWLQSTTAVNLAVKFITSDAKHILAQENLIIDAANGQHWQKYELVLEATDTDHQAMLALTTSEQGTFWLDQVSAFPLETYKGHGFRKELATMLEDLKPAFIRFPGGCYVEGDRLQNAWRWRETVGPWHDRPGHFGDVWNYWTDDGLGYFEFLQFAEDVNSIPVWVFNMGIAHSNQITPALIRPFVKDTLDGIEFARGATSTKWGALRAKMGHPEPFPLHHIAIGNEDCWMPYYRDNYMAFYNAIKKAYPDIKIISNCDATTSPLDHPADLYDYHIYT…
Plants	1KP	Liverwort	Marchantiales	Ricciocarpos natans	392	+	+	no	no	4-278	190-381		5248-Ricciocarpos_natans	>scaffold-WJLO-2035248-Ricciocarpos_natans	RLENAWRWRETVGPWQERPGHQGDVWGYWSDDGLGYFEFLQLAEDLNTAPVWVFNNGISHRYSVNPRFIQPWVEDVLDGIEFAKGPANSTWGAVRAAMGHPNPFELNHIAIGNEDCWKPWYRENYMAFYDAIKAAYPEIKLISNCDATNGPLNHPADLYDFHVYTNANNLYLMTHQFDQTSRVGPKVFVSEYAVTGSDAGTGSLLAALAEGAFMIGLEINSDVVEMASYAPLFVHEKDRRWNPDAIVFNSWQQYGTPSYWVQQLFKHSSGATLLPFTVSVKDGGPTPVVSVLRRHDRQKNAYFLVIKAVNFGADVISMRIVVNDQQSDSSLFLNSTMATLTSERTWDENSFAQPQKIVLQITNLPNMGPGSELTVTLPAHSIVALDLELSRI
Plants	1KP	Lycophyte	Gleicheniales	Dipteris conjugata	614	+	+	10-166	35-192	175-503	420-608		4301-Dipteris_conjugata	>scaffold-MEKP-2014301-Dipteris_conjugata	LSVNAGVEGRAIPSKLFGIFFEEINHAGAGGLWAELVANRGFEAGGLNTPSNIAPWSIIGDETQLRLKTDRSSLFERNPIALKVEVLCASCPENGVGVYNPGFWGMNIITGMQYQVVFWTRSTEDRHISVAFTSDDGARILAQTYVFLDATVESQSWSKQDLLLLATDTDHYGRLSLTSNQTGVFWLDQVSAVPTDTYQNHGFRNDLALMLEDLKPQFIRFPGGCFVEGEWLRNAFQWRQSIGPWEERPGHFGDVWGYWTDDGLGYYEFLQLAEDLDAAPVWVFNNGISHTDEVSSSVIDPFVEDVLNGIEFARGPPNSTWGAVRATMGHPEPFPLHYVAIGNEDCGKQYYLGNYMKFYNAIKAIYPDMMIISNCDGSSRQLDHPADMYDFHVYTSASN…
Plants	1KP	Lycophyte	Hymenophyllales	Hymenophyllum bivalve	556	+	+	11-136	44-136	117-445	362-550		8285-Hymenophyllum_bivalve	>scaffold-QIAD-2008285-Hymenophyllum_bivalve	VGDETLVRLETDLSSKFERNPVALRVEILCDSCPDNGVGVYNPGFWGMDIVAGLQYTVVFWTRSTHDLNISVAFTSSDGTTMLAQVYVILDATADTQQWTKQELVLTATGTDHYGRLMLTSTQRGVFWLDQVSVMPSDTYKGHGFRKDLALMLEGIKPRFLRFPGGCFVEGAWLRNAFRWRQTIGPWEERRGHFGDVWGYWTDDGLGFFEFLQLAEDLNASPIWVFNNGISHTDEVSASVIQPFVEDILNGIEFARGSPNSTWGGVRAEMGHQEPFSLQYVAIGNEDCGKQYYLGNYMKFYTAIKAKYPDIFIISNCDGSSRPLNHPADLYDFHVYTSASNLFAMKHQFDNTNRTGSKAFVSEYAVTGQDAGKGSLLAALGEAAFLIGIEQNSDVVEMA…
Plants	1KP	Lycophyte	Isoetales	Isoetes tegetiformans	598	+	+	1-115	no	174-494	411-592		9745-Isoetes_tegetiformans	>scaffold-PKOX-2099745-Isoetes_tegetiformans	GRPIPSSLFGIFFEEINHGGAGGLWAELVSNRGFEAGGENTPSNISPWLPLGNDTQVSLATDRTSCFGRNPIALRMDVLCEPCDVGGVGVINPGYWGMDIVAGQSYRIVFWIRSMGAPTLTLSFISNNGSITLAQANVSILAQDIGRWHKKELNMTATITDHYGAFSIATMDKTTIWLDQVSIMPIETFKGHGFRKDLAAMLVDLKPGFVRFPGGTYVEGGQLRNAWRWRETIGPWEERPGHYGDVWGYWSDDGIGFFELLQLAEDLNALPIWVFNCGISRADEVPPSLIGPFIKDTLNALEFAKGSSSSYWGAMRANMGHVDPFDLQYVSIGNEDCGLQYYRDNYIKFYNAIKQTYPDMNIISNCDGSYKKLDHPADIYDFHVYTSATNLYNMAHQFD…
Plants	1KP	Lycophyte	Isoetales	Isoetes tegetiformans	584	+	+	12-195	37-197	176-504	421-584		0263-Isoetes_tegetiformans	>scaffold-PKOX-2100263-Isoetes_tegetiformans	LALHVDISHPGRLIPSTLFGIFFEEINHAGTGGLWAELVNNRGFEAGGPNTPSNIDPWYPIGNESQVRLSTERFSCFLRNPVALKMEVLCEECPHGGVGVANPGFWGMNIIAGAQYLVTFWIQSTKSVSLSVSFVSADGLWRLAQEDILIDESSSQEWSKQTLLMEANLTDHYGRLVLTSSKKGVIWLDQISVMPVDTYKGHGFRKELALMLEDLNPRFIRFPGGCYVEGARLANAWKWRDSVGPWEERPGHFGDVWSYWSDDGLGFYELLQLAEDLQASPVWVFNNGISHTDEVSPSLIGPFVQDILDGIEFAKGPTDTKWGALRASMGHPDPFKLNYIAIGNEDCGKKYYRDNYMKFYKAIKSSYPEIKLISNCDGSSKQLDHPADLYDFHIYTSAS…
Plants	1KP	Lycophyte	Lycopodiales	Lycopodium annotinum	625	+	+	12-198	37-195	179-518	424-614		3021-Lycopodium_annotinum	>scaffold-ENQF-2013021-Lycopodium_annotinum	LNWKIDAGHSGRLISPNLFGIFFEEINHAGDGGLWAELVNNRGFEAGGPNTPSNIDPWYPIGSEDQVWLETERSSCFKQNPIALRIEFLCDENSNECGKGVGVANPGYWGMDIQAGKKYRVVFWLRSSGPIDLIVAFSSKDGGVTLAQERLILSESSARDWTKQELFLKADGTDHYAMLSITSPKKGTIWLDQVSAMPVETYKGHGFQVRLAKMLEDMKPKFIRFPGGSYVEGGWLQNAWRWRESVGPWEERPGHFGDVWGYWSDDGIGYFEFLQLAEDLGALPVWVFNTGISFTDEVTDRLIGPFVQDILGGIEFARGDITTRWGQVRADMGHPDPFQLHYIAVGNGDCGRRYYRDNYLAFYDAIKASYPDMKLITNCDGSWGQLDHPSDLYDVHIYT…
Plants	1KP	Lycophyte	Osmundales	Osmunda javanica	632	+	+	26-212	54-209	194-526	438-626		8380-Osmunda_javanica	>scaffold-VIBO-2078380-Osmunda_javanica	CLLLLCFLLKAHLSNSQYNLNVNAADEGRPIPSNLFGVFFEEINHAGAGGLWAELVNNRGFEAGGPNTPSNIAPWSMIGNETLVRLETDRSSCFERNLVALRVEILCDDCPADGVGVYNPGFWGMDVVTGKQYKVVFWIRSTYNVNVSIAFTSSDGTTMLAQKYVILDATESQNWSKQELLLVASATDHYGRLSLTSRSKGIFWLDQVSAMPLDTYKGHGFRKDLALMLEDIKPRFIRFPGGCFVEGEWLRNAFRWRQSIGPWEERPGHFGDVWGYWTDDGLGYFEFLQLAEDLNAAPIWVFNNGISHKDEVSSSVIEPFIEDILNGIEFARGPPNSTWGAVRATMGHPEPFDLHYVAIGNEDCGKQFYLGNYMKFYEAIKLMYPDIIIISNCDGSSRP…
Plants	1KP	Lycophyte	Cyatheales	Plagiogyria japonica	610	+	+	9-194	no	175-504	420-609		4012-Plagiogyria_japonica	>scaffold-UWOD-2024012-Plagiogyria_japonica	LTVDASQDGRSIPSTLFGIFFEEINHAGAGGLWAELVANRGFEAGGQSTPSNIAPWSVIGDETSVRLETERSSIFKRNPTALRVEILCDSCPRNGVGVYNPGFWGMNIIAGSQYKVVFWAYSFEDMNISIAFTSSDGQKTLAQNYVILGAENGTQTWSKQELLLLATDTDYYGRLSLTATQRGFFWLDQVSAMPSDTYKGHGFRKDLALMLQDLKPRFIRFPGGCFVEGVRLRNAFRWRQSIGPWEERPGHFGDVWDYWTDDGLGYFEFLQLAEDLSAAPIWVFNNGISHSDEVSSSVIQPFIEDVLNGIEFARGPANSTWGAVRSSMGHPEPFSLKYVAIGNEDCGKQYYLGNYMKFYEAIKTAYPDIMTISNCDGSSKQLDHPADMYDFHVYTSASR…
Plants	1KP	Lycophyte	Selaginellales	Selaginella lepidophylla	649	+	+	36-216	61-214	199-526	443-626		0388-Selaginella_lepidophylla	>scaffold-ABIJ-2010388-Selaginella_lepidophylla	MELLLLLLLALVSSIDCRAHGRSITMHVHSAEEQGTAMPSTLFGIFFEEINHAGNGGLWSELVSNRGFEAGGQNAPSNIAPWIPVGNSSEVLLVTERVSPFERNPMALKVEVLCGSCQAAVGVANPGYWGMDVRAGEEYKIIFWLKSSTSSSIIVSFLSSDSSLTLASDTIDVDGKNTWSKQELVLKAQATDHYAQLTITSKEKSIFWIDQVSAMPVDTYKGHGFRKDLALMLEEIKPRFIRFPGGCYVEGERLQNAWRWRPSVGPWEERPGHFGDVWGYWSDDGIGYYEFLQLAEDLDALPIWVFNNGVSHTDEVATSLIGPFVQEALDGLEFALGSSSSKYGALRAEMGHPEPFNLKYVAIGNEDCGKQYYRDNYLQFYYAIKENYPDIGIVTNCDG…
Plants	Phytozome	Monocots (commelinids)	Poales	Ananas comosus v3	680	+	+	46-236	no	214-566	476-663		1727-Ananas_comosus	>Aco001727	MGLRSKYCGALLHTLYIFYAFYQAFAGNGITATQNALLLVDASSQSGRKMPDNLFGIFFEEINHAGAGGLWAELVSNRGFEAGGPNTPSNIDPWVIIGNESQIIVSTDRTSCFARNKVALRMEVLCDDKGSNTCPAGGVGVYNPGFWGMNIERGKAYKVILHIKSFDSVKLSVSLVSSDGRQNLATHNIIAESSELSNWTKMEFLLKSRGTNANSRLQLTTTESGTIWVDQVSVLPLDTYMGDGFRKGLASMLANLKPRFLRYPGGSYVEGEWLRNAFRWSETVGPWEERPGHFNDVWKYWTDDGLGFFEFLQLAEDLGASPVWVANSGISHNDQVSPSVISGFVQALQINSSLFSSLFQNILDGIEFARGDPKSQWGSIRATMGHPEPFQLNYVSLGN…
Plants	Phytozome	Monocots (commelinids)	Poales	Ananas comosus v3	612	+	+	45-234	72-235	213-498	408-595		3947-Ananas_comosus	>Aco023947	MGVLGASLGVVFYALFILFGSYECSAHALEVNRSAVLLVDASPHSARQIPETLFGIFFEEINHAGAGGLWAELVSNRGFEAGGTNTPSNIDPWSIIGNETFVSVATERTSCFSRNIVALRMEVHCDNSGSIVCPARGVGVYNPGFWGMNIEEGKSYKVVLHVKSTGSVNLTVSLTNSNGFDLASSNVIASAADVSNWTKVELQLDSTGTDVNSTFQLRTTNQGVIWFDQLSVMPLDTYKGHGFRKGLFSMLADLKPRFIRFPGRRPQSDHGKRGLGTLVMFECIGPMMGLAILSFFSIEFARGSSNSTWGSVRAAMGHPDPFDLKYVAIGNEDCGKKNYLGNYLKFYQGIKDAYPDIKLISNCDGSSRPLNHPADLYDFHVYTSANNLFSMNTQFDRTA…
Plants	Phytozome	Monocots (commelinids)	Poales	Musa acuminata v1	663	+	+	46-235	no	214-547	459-646		2395-Musa_acuminata	>GSMUA_Achr8G23950001	MGVGETSYGGMLCYIFLLFALPWCFAHGLEANQSALLTVDASPQSGQKIPDTLFGIFFEEINHAGAGGIWAELVSNRGFEAGGPNTPSNIDPWSIIGQESFIYVSTDRTSCFPRNEVALRMEVLCDNTGSVICPSDGVGIYNPGYWGMNIEQGKTYKLILYVRSLNSINMSVSLTSSDGLQKLASASILADASDVSNWTRVELLLESVETNMNSRLQLTTTNKGVIWFDQVSLMPSDTYKGHGFRKELISMIEDMKPRFIRFPGGCFVEGEWLRNAFRWRETIGPWEERPGHFGDVWMYWTDDGLGYLEFLQLAEDLGASPIWVFNNGISHNDEVDTTAILPFDVLDSIEFARGSRDSKWGSVRAGMGHPEPFQLEYVAIGNEDCGKKFYRGNYMKFYY…
Plants	Phytozome	Monocots (commelinids)	Poales	Musa acuminata v1	621	+	+	1-187	"24-172"	167-507	417-603		2761-Musa_acuminata	>GSMUA_Achr5G27610001	MPQNMFGVFFEEINHAGAGGLWAELISNRGFEDGGPNTPSNIYPWSIIGNETNIIVSTDRTSCFSRNKVALRMEVLCDNNGSNICPAGGVGVYNPGFWGMNIQQGKAYKIALHVRTSESMTLYLSLTSSDGSLNLATATIESDTLEKTDWTKVELQVESSGTNVNARFQLTTTTKGVIWLDQVSVMPLDTYKWVNVLQGHGFRMELASMLADLKPRFLRFPGGSYVEGEWLMNAFRWRETIGPWEERPGHFNDVWKYWTDDGLGFYEFLQLAEDIGALPLWVVNTGISHNDQVNPSSISAFDTLDAIEFARGDSGSKWGSIRASMGHPEPFQLYYVALGNQDCSKRNYKGNYLKFYSAIKDAYPDIQVISNCDGSSGPLDHPADLFDFHVYTSANNMFS…
Plants	EnsemblPlants	Monocots (commelinids)	Poales	Aegilops tauschii (Aetv4.0)	544	+	+	36-51; 90-177	no	174-439	365-534		M8AVT4-Aegilops_tauschii	>tr|M8AVT4|AET3Gv21215200	MGSKCFFFFLLFLLVSTFTHGVEVLPDVQIDASKAAAKRIPETLFGLFFEEHPCTLLGTIGKKTSTCCGLGEGGRRWDVAPGLGEVSSVYGVGEINHAGAGGIWAELVSNRGFEAGGALTPSRIEPWSILGNTSTIRVTTDRSSCFKRNVFALKMEVLCEDCPPGGVGISNPGFWDMGHGFRKELISMLLDLRPRFLRFPGGCFVEGEWLINAFRWKEIIGPWEQRPGHFGDVWHYWTDDGLGYYEFLQDILDSLEFAKGSAESKWGSVRASMGHPEPFLVKYVALGNEDCVFSFYREHYLEFYTAIKEAYPDIQIISNCVGSRVRLDHPADLYDFHIYKNSTWVFLNKTMFDNVPRTGPKVFVSEYAVVEEKPGDGGNGNLVASLAEAAFLTGLEKNS…
Plants	EnsemblPlants	Monocots (commelinids)	Poales	Aegilops tauschii (Aetv4.0)	722	+	+	109-291	no	270-615	544-705		M8BW51-Aegilops_tauschii	>tr|M8BW51|AET5Gv20367600	MRIGTTARSGAHACQWPDAAAEAHPGKHPAVAPPASVIPRRRPLCTPRASFRSHRRVASGLAYLRPQPPGLPAPRTHSSTCAACCKCSASEFEITQVASLGVDASSHLARKIPDTLFGIFFEEINHAGAGGIWAELVSNRGFEAGGPHTPSNIEPWSIIGDDSSIFVGTDRTSCFRRNKVALRMEVLCDNCPAVGVGIYNPGFWGMNIEDGKTYNLVMHAKSPEMIEMTVSLTSSDGLRVLASAAIRVPGGSNWIKLDQKLVAQGTDRTSRLQITAKTKGVVWLDQVSLMPSDTYKTYVGLLTRSHATIVGGCFVEGSWLRNAFRWRDSIGPWEERPGHYGDVWNYWTDDGLGYYEFLQLSEDLGAAPVWVFNNGISHHDEVDTTAIAPFVKDILDSLE…
Plants	EnsemblPlants	Monocots (commelinids)	Poales	Aegilops tauschii (Aetv4.0)	1261/647	+	+	90-148	no	219-537	466-630	The protein sequence of the gene was re-predicted in the Augusrus web-tool because of the presence of long unusual domains.	M8CET9-Aegilops_tauschii	>tr|M8CET9|AET4Gv20268400	MAVSAASGAVTVQEVIDACRRFDHWVVIKIISVLILSLLRKNFIYLWINLKIPAHSADKGLFACFSLQKFESCQNMIEIEVKTVMSKIYQIKRRCFLPCRGGIRGDRIEAESDSLSVVNYCQGQNQWWDAAAAIFAECIDTTTSIGKLAMMAFLQRKRLLCPIDVNVDRRSGCLLWFGGGARFSTPFLGIRGDCKLCILLHLIIGGCVGWMADDDGPWYDGLIQEWDKEHRAHAIENGKPVVAMRMRGHCANDFPYDAWYKPYIWRLGLLPFVLQFKRRPPPVNHAALTALVDRWRPETHSFHLSFGEMTMTLEDMAMISGLPINGRAVTGCVSAINWRQRAGILIGVEPDAPLPGKADASKVRHSWLKQVRGEGNPCPRGANDLVVQQYAQAYLWKGD…	NSSDANIPGVWVAKQTPRTLATWQRGPGVWPWRLTMQEPVAYGQNLLVIEVIHYCWLWDTGTECFEAGGLHTPSNIDPWSIIGNDSSIFVATDRTSCFSRNIIALRMEVLCDECPAGVGIYNPGFWGMNIEDGKTYNLVMYVKSAEAADLTVSLASSDGLQKLASVTVPLVSFISISGREEDDNISISLWGFFCFRVAGTSNWTKVEQKLIAKGTNRTSRLEITSNKKGVVWFDQVSLMPSDTFKGHGFRTELISMLLDLKPRFLRFPGGCFVEGEWLRNAFRWRESIGPWEERPGHFGDVWHYWTDDGLGYYEFLQLSEDLGAAPIWVFNNGISHNDEVSTAAIAPFVKDVLDSLEFARGSANSTWGSVRAAMGHPEPFPVKYVAIGNEDCGKKYYLG…
Plants	EnsemblPlants	Monocots (commelinids)	Poales	Aegilops tauschii (Aetv4.0)	852/668	+	+	46-236	no	214-562	473-658	The protein sequence of the gene was re-predicted in the Augusrus web-tool because of the presence of long unusual domains.	M8CFW8-Aegilops_tauschii	>tr|M8CFW8|AET4Gv20467500	MAVPRRSLDGRLFWVLGLVCAMYQIFFVRSAAGQTAQLSVNASPQNTQMIPENMFGIFFEEINHAGAGGLWAELVNNRGFEAGGPNTPSNIDPWLIIGDESNIIVATDRSSCFATNPIALRMEVLCESSGNDVCPPGGVGIYNPGFWGMNIEEAKVYKVSMYIMSSDSMDLTVSLTSSDGLQNLAAYTITADKEDFKEWTKVEFDLQSSERNPNSRLQLTTRTSGIVWFDQVSLMPSETYMRHGYRKDLASMLANLKPKILKFPGGNYVMGNYLSNAFRWSETVGPWEERPGHFNDVWGYWTDDGLGFFEFLQLAEDLGACPVWVVNDGASRNEQVPSATIAAFVKDVVDGIEFARGDPGTSWGSVRAAMGHPEPFQLNYISMGNQECSMHYYKGKQPL…	MAVPRRSLDGRLFWVLGLVCAMYQIFFVRSAAGQTAQLSVNASPQNTQMIPENMFGIFFEEINHAGAGGLWAELVNNRGFEAGGPNTPSNIDPWLIIGDESNIIVATDRSSCFATNPIALRMEVLCESSGNDVCPPGGVGIYNPGFWGMNIEEAKVYKVSMYIMSSDSMDLTVSLTSSDGLQNLAAYTITADKEDFKEWTKVEFDLQSSERNPNSRLQLTTRTSGIVWFDQVSLMPSETYMRHGYRKDLASMLANLKPKILKFPGGNYVMGNYLSNAFRWSETVGPWEERPGHFNDVWGYWTDDGLGFFEFLQLAEDLGACPVWVVNDGASRNEQVPSATIAAFVKDVVDGIEFARGDPGTSWGSVRAAMGHPEPFQLNYISMGNQECSMHYYKGKQPL…
Plants	EnsemblPlants	Monocots (commelinids)	Poales	Aegilops tauschii (Aetv4.0)	684	+	+	47-237	no	215-570	481-668		R7WBE2-Aegilops_tauschii	>tr|R7WBE2|AET2Gv20196800	MAVPRAHAGHRLRCVLAVVCALCWASSSVRFVAGQAGQLSVDASPQTARKMPDKMFGIFFEEINHAGAGGLWAELVSNRGFEAGGPNTPSNIEPWFIIGNESSIIVGTDRTSCFERNPVALRMEVLCGSKGTNVCPSGGVGVYNPGYWGMNIERRKGYKVSLHIRSSDAVSLTISLTSSDGLHKLASRTITGGKKQFTNWTKIQFRLYSSQNNTNSRLQITTTKTGVVWLDQVSVMPSDTYMGHGFRKDLASMLANLKPQFLKFPGGNYAMGQYLRNAFHWGETVGPWEERPGHVNDAWGYWTDDGLGFFEFLQLAEDLGASPVWVVNDGASINEEVPTAIIASLVKYCYHLLGLPCIFMLVVFQDVVDGIEFARGGVNTTWGSVRAAMGHPQPFKLDY…
Plants	Phytozome	Monocots (commelinids)	Poales	Brachypodium distachyon v3.1	672	+	+	51-241	no	219-556	467-655		7257-Brachypodium_distachyon	>Bradi1g17257	MSTMAMPRPYAGSWLHCAGFVVLCALCWTSSSVRFVVGQTGQLSVDASPQNARKIPDKMFGIFFEEINHAGAGGLWAELVSNRGFEAGGPNTPSNIDPWSIIGSESSIIVGTDRSSCFERNPIALWMEVLCDSKGTNVCPSGGVGVYNPGYWGMNIERKKGYKVSLHIRSSDAVSLTVSLTSADGLQKLASHTITGGKKQFAKWTKVEFHLKSSQNNTNSRLQLTTMKTGVIWLDQVSVMPSDTYMGHGFRKDLASMLADLKPQFLKFPGGNYAMGNYLRNAFHWGETVGPWEERPGHFNDAWGYWTDDGLGFFEFLQLAEDLGASPVWVVNDGASINEEVPTATIASLVKDVVNGIEFARGGPETTWGSVRAAMGHPQPFKLDYVSIGNQECWMLYYR…
Plants	Phytozome	Monocots (commelinids)	Poales	Brachypodium distachyon v3.1	665	+	+	49-237	no	216-552	463-647		7017-Brachypodium_distachyon	>Bradi1g57017	MMGTKDAATVLCSLLLLLSLSCEYSQAAESDYLQAQNTALLEVDASWKVARKIPQTLFGLFFEEINHAGAGGIWAELVSNREIYSIGFEAGGQNTPSNIDPWSIIGDESSIYVTTERASRFSKNIIALRMEVLCDHCPGGSVGIYNPGFWGMNIEEGKAYNLVMHIRSLEHVEMTASLTCYDGSQNIASTSIVHDGVQEWLKIELQLVAQGTCRTSRLELTTSKRGVIWFDQVSLMPSGTYKGHGFRKELVHMLLDLRPQFLRFPGGCFVEGNQTKNAFRWRESIGPWEERPGHYGDVWKYWTDDGLGYYEFLQLAEDLGAAPIWVFNAGISHTDAVDTSVIAPFVRDALDSIEFARGSAKSTWGSVRASMGHPERFPLKYVTVGNEDCDKINYKGNYL…
Plants	Phytozome	Monocots (commelinids)	Poales	Brachypodium distachyon v3.1	675	+	+	46-236	145-236	214-552	462-649		3990-Brachypodium_distachyon	>Bradi1g63990	MAVPRACLDRRLFQVLCLVCAVCQIFFVGSATGQTAQLSVDASPQNAQMIPDNMFGIFFEEINHAGAGGLWAELVNNRGFEAGGPNTPSNIEPWLIIGDETNIIVATDRSSCFASNPIALKMEVLCQSSGTDVCPPGGVGIYNPGFWGMNIEKTKVYKLSMYIKSSDSVDLTVSLTSSDGLQNLAAHTITSDAEDFTEWTKVEFDLQASEGNTNSRLQLTTSKSGIVWFDQVSLMPSDTYMGHGYRKDLASMLANLKPKFLKFPGGNYVMGNYLLNAFRWSETVGPWEERPGHFNDVWGYWTDDGLGLFEFLQLAEDLGACPVWVVNDGASRNEQVPSATIASFVKDVVDGIEFARGDTGTSWGSVRAAMGHPEPFQLRYISMGNQECSMQYYKENYRK…
Plants	Phytozome	Monocots (commelinids)	Poales	Brachypodium distachyon v3.1	658	+	+	47-230	74-230	209-546	456-641		6270-Brachypodium_distachyon	>Bradi4g26270	MGSKEVLRHAALCLPLLLISLGCQCLASSEFQATQTATLKVDASSQLARKIPDTLFGMFFEEINHAGAGGIWAELVSNRGFEAGGPHTPSNIDPWSIIGDDSSIFVATDRTSCFSRNIVALRMEVLCDNCPAGGVGIYNPGFWGMNIEDGKTYNLIMYVKSAEAAELTVSLASSDGLQKLTSVTVPVAGTSNWTKVEQKLIAKGTNRTSRLQITTNKKGVVWFDQVSLMPSDTFKGHGFRKELISMLLDLKPSFLRFPGGCFVEGEWLRNAFRWRESIGPWEERPGHFGDVWHYWTDDGLGYYEFLQLSEDLGAAPIWVFNNGISHNDEVNTAAIAPFVKDVLDSLEFARGSANSTWGSVRAAMGHPEPFPVKYVAIGNEDCGKKFYVGNYLKFYNAIR…
Plants	Phytozome	Monocots (commelinids)	Poales	Brachypodium distachyon v3.1	656	+	+	46-238	72-228	207-544	454-639		3710-Brachypodium_distachyon	>Bradi4g43710	MGLEEGGRCTIFCLLLLLSVGCKCLASGSEVTQEASLSVDASPLLAQKIPDTLFGIFFEEINHAGAGGIWAELVNNRGFEAGGPHTPSNVDPWSIVGDDSSIFVATDRTSCFSRNIVALRMEVLCDNCPAGGVGIYNPGFWGMNIEDGETYNLVMHVKSPETTELTVSLTSSDGLQILASATIQVAGSSNWKKLDHKLVAKGTDRTSRLQITANKKGVVWFDQVSLMPSDTYKGHGFRTELISMLLELKPRFLRFPGGCFVEGDRLRNAFRWRDSIGPWEERPGHYGDVWNYWTDDGLGYYEFLQLSEDLGAAPVWVFNNGISHHDEVETAAIAPFVKDILDSLEFAKGSADSPWGSVRAAMGHPEPFPVKYVAIGNEDCGKTYYRGNYLKFYYAIREA…
Plants	Phytozome	Monocots (commelinids)	Poales	Hordeum vulgare (IBSCv2)	658	+	+	48-230	no	209-545	456-641		AXAH1-Hordeum_vulgare	>H9NHF5|AXAH1	MGSKEMPRRTRTILCFLLLFCVSCKCLASEFEITQVASLGVDSSPHLARKIPDTLFGIFFEEINHAGAGGIWAELVSNRGFEAGGPHTPSNINPWSIIGDDSSIFVGTDRTSCFSRNKVALRMEVLCDNCPVGGVGIYNPGFWGMNIEDGKTYNLVMHVKSPETIEMTVSLTSSDGLQVLASAAIRVPGGSNWIKLDQKLVAKGTDRTSRLQITARTKGVVWLDQVSLMPSDTYKGHGFRTELISMLLDLKPRFLRFPGGCFVEGSWLRNAFRWRDSIGPWEERPGHYGDVWNYWTDDGLGYYEFLQLAEDLGAAPVWVFNNGISHHDEVDTTAIAPFVKDILDSLEFARGSAESTWGSVRAAMGHPEPFPVKYVAIGNEDCGKENYRGNYLKFYNAIR…
Plants	Phytozome	Monocots (commelinids)	Poales	Hordeum vulgare (IBSCv2)	656	+	+	45-228	72-228	207-544	454-639		AXAH2-Hordeum_vulgare	>H9NHF6_AXAH2	MGSKQVFVPTIACVLLLFCFGCKCIASELQATQTATLKVDASSQLARKIPDTLFGMFFEEINHAGAGGIWAELVSNRGFEAGGLHTPSNIDPWSIIGDDSSIFVATDRTSCFSRNIIALRMEVLCDDCPASGVGIYNPGFWGMNIEDGKTYNLVMYVKSAEAAELTVSLASSDGLQNLASVTVPVAGTSNWTKVEQKLIAKGTNRTSRLQITSNKKGVVWFDQVSLMPSDTFKGHGFRTELISMLLDLKPRFLRFPGGCFVEGEWLRNAFRWRESIGPWEERPGHFGDVWHYWTDDGLGYYEFLQLSEDLGAAPIWVFNNGISHNDEVSTAAIAPFVKDVLDSLEFARGSANSTWGSVRAAMGHPEPFPVKYVAIGNEDCGKKYYLGNYLKFYNAIRES…
Plants	Phytozome	Monocots (commelinids)	Poales	Hordeum vulgare (IBSCv2)	663	+	+	47-231	no	210-550	459-645		AXAH3-Hordeum_vulgare	>H9NHF7|AXAH3	MGSKDAATLHAILCSLLLLSLSCGCLALAAELEGAQTALLQVDTSWKAARKIPQTLFGLFFEEINHAGAGGLWAELVSNKGFEAGGPHTPSNIDPWSIIGDESSIYVKTERTSCFSRNIVALRMEILCAKCPAGGVGIYNPGFWGMNIEEGKSYNLVMYIRSLESVELAASLTCSDGLQNIATAVIVDTDVSDWRKIEMQLLAKGTCRTSRLELTTSKRGVIWIDQVSLIPSDTYKGHGFRKELIHMLMDLRPRFLRFPGGTFVEGNLLRNAFRWRETIGPWEERPGHYGDVWNYWTDDGLGYYELLQLAEDLAAEPIWVFNAGISRHDQVDITAIAPFVKDVLDSLEFARGSLKSTWGSVRAAMGHPERFPLKYVAVGNEDCDNTKPFYQGHYLKFYN…
Plants	Phytozome	Monocots (commelinids)	Poales	Hordeum vulgare (IBSCv2)	677	+	+	46-236	no	215-551	462-649		AXAH4-Hordeum_vulgare	>H9NHF8|AXAH4	MAVLRGSLNGWLFWVLGLVCAMYQIFFVGSAAGQSAQLSVDASHQNTQMIPENMFGIFFEEINHAGAGGLWAELVNNRGFEAGGPNTPSNIDPWLIIGDESNIIVATDRSSCFATNPIALRMEVLCQSSGNDVCPPGGVGIYNPGFWGMNIEEAKVYKVSMYIRSSDSMDLTVSLTSSDGLQNLAAYTITADKEEFKEWTKVEFDLQSSGRNYNSRLQLTTTKSGIVWFDQVSLMPSDTYMGHGYRKDLASMLANLKPKFLKFPGGNYVMGNYLLNAFRWSETVGPWEERPGHFNDVWGYWTDDGLGFFEFLQLAEDLGACPVWVVNDGASRYEQVSSATIAAFVKDVVDSIEFARGDPGTSWGSVRAAMGHPEPFQLNYISMGNQECSMHYYKENYRK…
Plants	Phytozome	Monocots (commelinids)	Poales	Hordeum vulgare (IBSCv2)	666	+	+	47-237	no	215-553	463-650		AXAH5-Hordeum_vulgare	>H9NHF9_AXAH5	MAMPRAYAGHRLRCVLVFLCALCWASSSVRFVAGQAGQLSVDASPQTARKMPDKMFGIFFEEINHAGAGGLWAELVSNRGFEAGGPNTPSNIDPWFIIGNESSIIVGTDRTSCFERNPVALRMEVLCGSKGTNVCPSGGVGVYNPGYWGMNVERRKGYKVSLHIRSSDAVSLTVSLTSSDGLHKLASRTITGGKKQFADWTKIQFRLYSSQNNTNSRLQITTSKTGVVWLDQVSVMPSDTYMGHGFRKDLASMLANLKPQFLKFPGGNYAMGNYLRNAFHWGETVGPWEERPGHVNDAWGYWTDDGLGFFEFLQLAEDLGASPVWVVNDGASINEEVPTAIIASLVKDVVDGIEFARGGVNTTWGSVRAAMGHPQPFKLDYVSIGNQECWMLYYRGNYR…
Plants	Phytozome	Monocots (commelinids)	Poales	Oryza sativa v7JGI	675	+	+	46-236	no	216-551	462-649		0420-Oryza_sativa	>LOC_Os03g20420	MGVRRGRLDSSLFHMLVLVCALSQVLFVGLVTGQTAQLSVDASSQNGRTIPDKMFGIFFEELNHAGAGGLWAELVSNRGFEAGGINTPSNIDPWLIIGDESNIIVETDRSSCFASNPIALRMEVLCGATGTNACPSGGVGIYNPGYWGMNIEKTKVYKVSMYIRSSDSVDLAVSLTSSDGLQNLATHTITAEKGDFAGWTKVEFDLQSSERNTSSRLQLTTTKNGIIWFDQVSVMPSDTYMGHGFRKDLATMLANLKPRFLKFPGGNYVMGNYLLNAFRWSETIGPWEERPGHFNDVWNYWTDDGLGFFEFLQLAEDLDACPVWVINDGASLNEQIPSATIAAFVKDVVDGIEFARGDPKTTWGSVRAAMGHPEPFPLYYISVGNQECSKPYYKEKYVK…
Plants	Phytozome	Monocots (commelinids)	Poales	Oryza sativa v7JGI	414	+	+	no	no	1-296	211-398		8750-Oryza_sativa	>LOC_Os07g48750	MLANLKPQFLKFPGGNYAMGNYLRNAFRWSETVGPWEERPGHFNDAWGYWTDDGLGFFEFLQLAEDLGASPVWVVNDGASQNEEVSTATIASLVKDVVDGIEFARGGPKTTWGSVRAAMGHPQPFNLDYVSIGNQECWMLYYRGNYQKFYSAIKAAYPDINVVSSCDKSTISPSNPADLYDVHVYTSSSDMFSRTSMFDNTTRSGPKAIVSEYAVTGKDAGKGTLVEALAEAAFLVGLERNSDVVEMASCAPLFVNDNDRRWSPDAIVFNSWQNYGCPNYWMLHFFKDSCGATFHPSNIQISSYNQLVASAITWQNSKDKSTYLKIKLVNFGNQAVNLSISVSGLDEGIKSSGSKKTVLTSSGPLDENSFQQPQKVAPVSSPVDNANEQMGVLVDPYSL…
Plants	Phytozome	Monocots (commelinids)	Poales	Oryza sativa v7JGI	658	+	+	47-230	74-230	209-546	456-641		3730-Oryza_sativa	>LOC_Os11g03730	MASRESFMSTIFFFLLLFSLGCKCIASELHLHATQTAVLKVDASPQLARQIPDTLFGIFFEEINHAGAGGIWAELVSNRGFEAGGPHTPSNIDPWSIIGDDSSIFVATDRTSCFSRNTVALRMEVLCDNCPAGGVGIYNPGFWGMNIEDGKIYNLVMYVKSPETVELTVSLTSSDGSQNLASTTIPVSGASNWTKLEQKLVAQGTNRTSRLQITTNKKGVVWFDQVSLMPADTYKGHGFRTELISMMLDLKPRFLRFPGGCFVEGEWLRNAFRWRESIGPWEERPGHFGDVWHYWTDDGLGYYEFLQLSEDLGAAPIWVFNNGISHNDEVDTAAIAPFVKDVLDSLEFARGNADSTWGSVRAAMGHPEPFPVKYVAIGNEDCGKKFYRGNYLKFYNAIR…
Plants	Phytozome	Monocots (commelinids)	Poales	Oryza sativa v7JGI	657	+	+	43-227	no	206-544	453-639		3780-Oryza_sativa	>LOC_Os11g03780	MGFEETYFSAFCYLLLFSVSWKCQAAELDMAQTAVLEVDASWNLSRKIPDTLFGLFFEEINHAGAGGIWAELVSNRGFEAGGPHTPSNIDPWSIIGDESSIYVTTDCSSCFRQNIVALRMEILCDNCPAGGVGIYNPGFWGMNIEEGKAYNLVMYIRSLESVELTASLTCSDGMQNLASVSIQGIDLSNWTKIELQLLAEGTCRTSRLELTSMKKGIIWFDQVSLMPSDTYKGHGFRKELLYMLLELKPQFLRFPGGCFVEGDWLRNAFRWRETIGPWEQRPGHFGDVWNYWTDDGLGYYEFLQLSEDLGAAPIWVFNVGISHHDEVDTTIIEPFVKDVLDSLEFARGRAESTWGSVRAAMGHPERFPLKYVAIGNEDCDKGFYRGNYLKFYDAIRKAY…
Plants	Phytozome	Monocots (commelinids)	Poales	Oryza sativa v7JGI	685	+	+	72-256	101-256	236-573	483-668		3470-Oryza_sativa	>LOC_Os12g03470	MHTVSSSGLICSTDTRPALVFTAPSMGSREPFLSAIFFFFFLLLFCLGCKCIASELHLHTTQTAVLKVDASLQHARQIPDTLFGIFFEEINHAGAGGIWAELVSNRGFEAGGPHTPSNIDPWSIIGDDSSIFVATDRTSCFSRNTVALRMEVLCDNCPAGGVGIYNPGFWGMNIEDGKTYNLVMYVKSPETVELTVSLTSSDGSQNLASSTIPVSGASNWTKLEQKLVAKGTNRTSRLQITTTKKGVVWFDQVSLMSADTYKGHGFRTELISMMLDLKPRFLRFPGGCFVEGEWLRNAFRWRESIGPWEERPGHFGDVWHYWTDDGLGYYEFLQLSEDLGAAPIWVFNNGISHNDEVDTAAIAPFVKDVLDSLEFARGSADSTWGSVRAAMGHPEPFPV…
Plants	Phytozome	Monocots (commelinids)	Poales	Oryza sativa v7JGI	508	+	+	no	no	65-404	314-499		3480-Oryza_sativa	>LOC_Os12g03480	MNVEEGKAYNLVMHIRSLESVELTASLTCSNGSQNLASNSVRETNLSTWTKIELQLLAQGTCRTSRLELTTRKRGVIWLDQVSLMPSETYKGHGFRKELMYMLLDLKPRFLRFPGGCFVEGNWLKNAFRWKETIGPWEERPGHYGDVWHYWTDDGLGYYELLELAEDLGANPVWVLNIGMSHHDAVNGTMLAPFIKDATDSLEFAKGSDKSTWGSVRATMGHPEPFPLKYVALGNEDCAPFKLIYRENYPKFYNAIKEAYPDIQIISNCDGSSGPLDHPADLYDYHIYENASTVFFKKNEFDRTSRNGPKVFVSEYAVNGEDAGNGSLLASLAEAAFLIGLEKNSDVVQMACYAPLFVNDNDRVWNPDAIVFNSWQQYGTPSYWMQTYFRESSGAMIHP…
Plants	Phytozome	Monocots (commelinids)	Poales	Oryza sativa v7JGI	570	+	+	43-204	no	183-457	366-552		3530-Oryza_sativa	>LOC_Os12g03530	MGSKDAFFCTFCSLLLFCFSSKCLSSELDLPQTALVEVDASWEVSRKIPDTLFGLFFEEINHAGAGGIWAELVSNRSNSQFDKHSSWKLKNSVALRMEILCENCPAGGVGIYNPGFWGMNIEEGKTYNLVMYIRSLESVELTASLTCSDGMQNLASVSIQEIDPSNWTKIEMQLLAQGTCRTSRLELTSMKRGVIWFDQVSLMPSDTYKGHGFRKELIYMLLELRPQFLRFPGISHHDEVDTIIIEPFVKDVLDSLEFARGSAESTWGSVRSAMGHPERFPLKYVAIGNEDCGKEFYRGNYLKFYDAIRKAYPDIQMISNCDGSSRPLDHPADLYDFHVYTSAANLFIMKNKFDRTSRIGPKVFVSEYAVNEQRDAGKGSLLASLAEAAFLTGLEKNSD…
Plants	Phytozome	Monocots (commelinids)	Poales	Sorghum bicolor v3.1.1	675	+	+	45-236	no	215-552	462-649		9800-Sorghum_bicolor	>Sobic.001G389800	MGIPRACSVCWLFHVLVLVCSLCQIFYIGSVVAQTAQLTVDASSQNAQTIPGNMFGIFFEEINHAGAGGLWAELVSNRGFEAGGSNTPSNIDPWLIIGDESNIIVATDRSSCFASNPIALRMEVLCGASGANACPSGGVGIYNPGYWGMNIERTKVYRVTMHIRSSESVKLTVSLTSSDGLQNLASHTIMGDKEDFAEWTKVEFDLQSNYTNTESRLQLTTTESGIIWFDQVSLMPSDTYMGHGFRKDLASMLANLKPRFLKFPGGNYVMGNYLINAFRWSETVGPWEERPGHFNDAWAYWTDDGLGFFEFLQLAEDLGACPVWVVNDGASIYQEVSSATIAAFVKDVVNGIEFARGDPETAWGSVRAAMGHPEPFQLYYVSIGNQECSKYYYKDNYVK…
Plants	Phytozome	Monocots (commelinids)	Poales	Sorghum bicolor v3.1.1	666	+	+	47-237	74-238	215-550	463-650		4600-Sorghum_bicolor	>Sobic.002G424600	MGVQRANGASLLRALVVVCALCWALSSRCAEGQNSNGQLSVNASPQNARKIPDKMFGIFFEEINHAGAGGLWAELVSNRGFEAGGPNTPSNIDPWLIIGDESSIIVGTDRTSCFERNPVALRMEVLCASKKTNACPSGGVGVYNPGYWGMNIEKGKVYKVSLHIRSSDTVSLTVSLTSSDGLQKLAAHTITGSKKTFAKWTKIEFHLRSNQNNTNSRLQLTTSKSGVVWLDQVSVMPMDTYMGHGFRKDLASMLANLKPQFLKFPGGNYAMGNYLRNAFRWSETVGPWEERPGHFNDAWGYWTDDGLGFFEFLQLAEDLGASPVWVVNDGASLNEEVSTKTIASLVKDVVNGIEFARGGPKTTWGSVRASMGHPESFKLDYVSIGNQECWMLYYRGNYQ…
Plants	Phytozome	Monocots (commelinids)	Poales	Sorghum bicolor v3.1.1	671	+	+	60-243	87-243	222-559	469-654		2500-Sorghum_bicolor	>Sobic.005G022500	MVDACSTRVDKWKPMGTGKDAAPRAILCFLFLFCLGCKCLASELEATQTATLTVDASPQLARKIPDTLFGIFFEEINHAGAGGIWAELVSNRGFEAGGLHTPSNIDPWSIIGDDSSIYVETDRTSCFSRNIIALRMEVLCDNCPTGGVGIYNPGFWGMNIEDGKAYNLVMYVKSPETTDLIVSLTSSDGLQNLASATITVSGESNWTKVEQKLVAKGTNRTSRLQITTNKKGVVWFDQVSLMPEDTYKGHGFRTELISMILDLKPRFLRFPGGCFVEGEWLRNAFRWRESIGPWEERPGHFGDVWHYWTDDGLGYYEFLQLAEDLDAEPIWVFNNGVSHNDEVDTAAIAPFVKDVLDSIEFARGSANSTWGSVRAAMGHPEPFPVKYVAIGNEDCGKKF…
Plants	Phytozome	Monocots (commelinids)	Poales	Sorghum bicolor v3.1.1	717	+	+	81-263	no	242-599	508-698		7400-Sorghum_bicolor	>Sobic.005G087400	MSNSYLVVQLQFFPNLFNRRTDRSRLRKSKRMGSNSMEGLPRTAVHFLLLIFCIASKCLAASGLNSTQMVTLKVDASPKLARKIPDIFLGVFFEEMGNGGAGGIWAELVSNRGFEAGGPNTPSNIDPWLIVGDDSSIFVETDRSSCFSRNIVALRMEVLCNDCPAGGVGIYNPGFWGMNIEDGKAYNLVMYVKSPKNTCLTVSLTSSDGLQNLASVNIIVAGKSKWIKVEKKLVAKGTNRTSRLQITSKKKGVVWFDQVSLMPADTYKGHGFRNGLVSMLLDLKPRFLRFPGGCFVEGGWLRNAFRWRQSIGPWEERPGHFGDCWQYWTDDGLGYFEFLQLSEDIGAAPIWVFNTGISYNDEVNTAIIAPFVKEILDSLEFARGSVNSTWGSVRAKMGH…
Plants	Phytozome	Monocots (commelinids)	Poales	Sorghum bicolor v3.1.1	704	+	+	79-264	no	243-592	490-687		7300-Sorghum_bicolor	>Sobic.008G017300	MAVASFHPQRSLTLLPHHRTLERASSSSGALMGSKQVYSCAILCSFLLFSVVTCRDGAATEPGCTQSATLDVDVSWCFRREIPKTLFGLFFEEINHAGAGGIWEELVSNRGFEAGGPYTPSNIDPWNIIGDESSIYVTTEAASCFTRNIVALRMEVLCDNCRTGGVGIYNPGFWGMNIEEGKTYNLVMYVRSLESVELTASLTCSRLSHALQNLASASIQHNDVSDWTRVELQLVAHETCRTSRLDLTTSKRGVIWFDQVSLMPSDTYRGHGFRKEFMHMLLDLKPRFLRFPGGCFVEGDQLRNAFRWKETIGPWEERPGHYGDFWKYWTDDGLGYFEFLQLAEDLGAAPIWVFNAGISHSEGVDTTSIAPFVKDVLDSLEFARGTAESTWGSVRAKMG…
Plants	Phytozome	Monocots (commelinids)	Poales	Sorghum bicolor v3.1.1	656	+	+	45-222	72-228	208-542	454-639		7800-Sorghum_bicolor	>Sobic.008G017800	MDLKQSFSTTIFCVLLLFCVGCRCRPLEIEATQTATLKVDATPQLARKIPETLFGIFFEEINHAGAGGIWAELVNNRGFEAGGPHTPSNIDPWSIIGDDSSIFVATDRTSCFSRNIVALRMEVLCNDCPAGGVGVYNPGFWGMNIEDGKAYNLVMYVKSPETTDLTVSLTSSDGLQNLASATITVSGTSNWTKVEQKLVAKGTNRTSRLQIKTNKKGVVWLDQVSLMPEDTYKGHGFRTELISMLLDLKPRFLRFPGGCFVEGEWLRNAFRWRESIGPWEERPGHFGDVWHYWTDDGLGYYEFLQLAEDLGAAPIWVFNNGISHNDEVDTVAIAPFVKDVLDSLEFARGSADSTWGSVRAAMGHPEPFPVKHVAIGNEDCGKKFYRGNYLKFYNAIREA…
Plants	Genbank	Monocots (commelinids)	Poales	Zea mays RefGenv5	656	+	+	45-228	72-228	207-543	454-639		ZmaABF1-Zea_mays	>ref|NP001337023.1|ZmaABF1	MDLKQAFSGTIFCLLLLFCVGCRCRTLEIEATQTAALKVDASPQLARKIPETLFGIFFEEINHAGAGGIWAELVSNRGFEAGGSHTPSNIDPWSIIGDDSSVFVATDRTSCFSRNIVALRMEVLCDDCPAGGVGVYNPGFWGMNIEDGKAYNLVMYVQSPETKDLTVSLTSSDGLQNLASATITVSGTSNWTKVEQKLVAKGTNRTSRLQITTNKKGVVWLDQVSLMPEDTYKGHGFRTELISMLLDLKPRFLRFPGGCFVEGDWLRNAFRWRESIGPWEERPGHFGDVWHYWTDDGLGYYEFLQLAEDLGAAPIWVFNNGISHNDEVDTVAIAPFVKDVLDSLEFARGSADSTWGSVRAAMGHPEPFLVKHVAIGNEDCGKKFYRGNYLKFYNAIREA…
Plants	Genbank	Monocots (commelinids)	Poales	Zea mays RefGenv5	675	+	+	84-266	110-266	245-563	492-658		ZmaABF2-Zea_mays	>ref|XP035822820.1|ZmaABF2	MPCTRRRGARVFLRMVDACMHGRHAGPTRIDKWKRMGITSNDAAPRAVLLRFLFLLCIGCKCLASEVEATQTATLAVDASPQLARKIPDTLFGIFFEEINHAGAGGIWAELVSNRGFEAGGLHTPSNIDPWSIIGDDSSVFVETDRTSCFSRNIVALRMEVLCDNCPTGGVGVYNPGFWGMNIEEGKVYNLVMFVKSPETTDLTVSLTSSNGLQNLASATVTVSGESNWIKVEQKLVAKGTNRTSRLQITTNKKGVVWFDQVSLMPEDTYKGHGFRTELISMILDLKPRFLRFPGGCFVEGGWLRNAFRWRESIGPWEERPGHFGDVWHYWTDDGLGYYEFLQLAEDLGTEPIWVFNNGVSHNDEVDTVAIAPFVKDVLDSIEFARGSANSTWGSVRAA…
Plants	Genbank	Monocots (commelinids)	Poales	Zea mays RefGenv5	670	+	+	6-234	71-235	211-546	460-647		ZmaABF4-Zea_mays	>ref|NP001345560.1|ZmaABF4	MGVQRASGVSLLHALLVVFWALSSRRAKGQNPSGHLSVDASPQNVRKIPDKMFGIFFEEINHAGAGGLWSELVSNRGFEAGGPNTPSNIDPWLIIGDESSIIVGTDRTSCFERNPVALRMEVLCGSKKTNACPSGGVGVYNPGYWGMNIEKGKVYKVSLHVRSSDALSLTASLTSSDGLQKLAAHTITGSKKTFAKWTKVEFHLRSNQNNSNSRFQLTTSKSGVVWLDQVSVMPMDTYMGHGFRKDLASMLANLEPQFLKFPGGNYAMGNYLRNAFRWSETVGPWEERPGHFNDAWGYWTDDGLGFFEFLQLAEDLGASPVWVVNDGASLNEEVSTKTIASLVKDVVNGIEFASGGPKTTWGSVRAAMGHPEPFKLDYVSIGNQECWMLYYRGNYQKFY…
Plants	Genbank	Monocots (commelinids)	Poales	Zea mays RefGenv5	663	+	+	46-235	no	213-551	461-648		ZmaABF5-Zea_mays	>ref|XP035819499.1|ZmaABF5	MGIRACSVCWLFYVLVLVCSLCQILYVGSVAAQTAQLTVDASPQNAQIIPGNMFGIFFEEINHAGAGGLWAELVSNRGFEAGGSNTPSNIDPWLIIGDESNIIVATDRSSCFASNPIALRMEVLCGASETNACPSGGVGIYNPGYWGMNIERTNVYRVTIYIRSSESVELMVSLTSSDGLQNLASHTIMGDKEDFVEWTKVEFDLQSNYINTNSRLQLTTTKSGIIWFDQVSLMPSDTYMGHGFRKDLASMLANLKPRFLKFPGGNYVMGNYLINAFRWSETVGPWEERPGHFNDAWAYWTDDGLGFFEFLQLAEDLGACPVWVVNDGASIYEGVPSATIAAFVKDVVNGIEFARGDPETAWGSVRAAMGHPEPFQLYYVSIGNQECSKYYYKDNYVKF…
Plants	Phytozome	Monocots (non-commelinids)	Alismatales	Spirodela polyrhiza v2	662	+	+	46-235	no	214-549	461-647		7900-Spirodela_polyrhiza	>Spipo22G0017900	MGFYKASSCFLLYFLLAVCTLRHCCGLGLEPNQLATLLIDASPRSAKKIPDTLFGIFFEEINHAGAGGLWAELVSNRGFEAGGPNTPSNIDPWSIIGNESSVILSTDRSSCFELNKVALKMEVVCDNEGPNTCPPGGVGIYNPGFWGMNIQEGKAYKVILHVRSLGPVNISISLTSSDGLQTLASSRIQATAFDVLNWKRIELILVSKATNKNSRIQFTSSDKGIIWFDQVSVMPLDTYKGHGFRQDLFEMLADLKPRFLRFPGGSYVEGSWLSNAFRWKATIGPWEERSGHFNDVWKYWTDDGLGYFEFLQLAEDLGAAPVWVFNSGISHNDEIDTLNISSFVKDLLDSIEFARGASSSTWGSVRAAMGHPEPFGLKYVAIGNQDCSRRNYIGNYKKF…
Plants	Phytozome	Monocots (non-commelinids)	Alismatales	Spirodela polyrhiza v2	664	+	+	46-235	72-236	213-551	461-649		0200-Spirodela_polyrhiza	>Spipo3G0020200	MGFRGPSLSVLLPALLLLCTLRQSSAFELETTQTVSLLVDASPQSGRVIPETLFGVFFEEINHAGAGGLWAELVSNRGFEAGGPNTPSNIDPWSIIGNESFISASTDRSSPFERNKIALRMEVICDKDGPNTCPDDGVGIYNPGFWGMNIEQGKAYRVVLHVRSTGSVNISVSLTGSDGLQKLASSNIIEEASDISDWKRIELVLESQGTNRNSRLQLTTTKKGIIWFDQVSVMPLDTYKGHGFRKDLFEMLAELKPRFIRFPGGCFVEGEWMRNAFRWRETIGPWEERPGHFGDVWMYWTDDGLGYLEFLQLAEDLGAAPIWVFNNGISHNDQVSTSVVLPFVRDVLDSIEFARGPSNSTWGSVRAAMGHPEPFDLRYVAIGNEDCGKKNYLGNYLKF…
Plants	Phytozome	Monocots (non-commelinids)	Alismatales	Zostera marina v2.2	661	+	+	40-230	66-229	208-554	456-646		00880-Zostera_marina	>Zosma18g00880	MSVLLILILLVLSGLDHGLVSSDSVIAPASLTVDASPGKERKIPDTLFGIFFEEINHAGTGGLWAELVSNRGFEAGRGGESIEPWSVIGDGRNVDVATDRSSPFVRNKVALKMSVLCSGDHGSNNSCPNSGVGIYNPGFWGMNIEDKNRYNVILYMKSSRNLNVTASLTSADGSTVLSSTTITSGGSKVESEWAEFKFTLVSNGTDHNSRFQLTTTDNGIVWFDQISVMPDDTYNGHGFRKDLYSMLADLKPRFIRFPGGCFVEGDWLKNAFRWKETVGPWEERPGHFGDVWNYWTDDGLGYYEFLQLAEDLGAAPVWVINNGISHHDEISPLNLSTYVQDFLDSIEFARGNSSSKWGSVRAAMGHPETFNLEYVAIGNEDCEKEYYQANYVIFYKALK…
Plants	1KP	Mosses	Hypnales	Calliergon cordifolium	585	+	+	30-153	no	133-464	379-570		6279-Calliergon_cordifolium	>scaffold-TAVP-2016279-Calliergon_cordifolium	RGFEAGGQNTPSLLDPWYKVGTHAQVTLGTERCSPLDRNPVALKVEVLCNNEDNHNHCPKGGVGAANPGFWGMNILEGSKYRVELSVDSFNLSVAFASAGGALLAQEYVSVDSGNWSKHSVELTATSTNHNARLLLTSDTNGVFWLDQVSAMPTDTFKGHGFRKELAEMISDLKPGFLRFPGGCYVEGSRLTNAFRWRDSVGPADNRPGHFGDIWNYWTDDGFGFYEGLQLAEDLGAAPIWVFNNGISHQQSVPTEVIGPFVQDVLDGIEFARGPANSTWGAVRVQMGHPEPFHLHHVAIGNEDCWKPYYKGNYMEFYKAIKLMYPDIQIISNCDGSGAPLDHPADLYDFHVYTNARNLFGMRHQFDRTSRNGPKAFVSEYAVTGSDSGRGSLLAALAE…
Plants	1KP	Mosses	Hypnales	Neckera douglasii	564	+	+	36-222	no	202-532	448-639		4200-Neckera_douglasii	>scaffold-TMAJ-2184200-Neckera_douglasii	LLCVVVLAWNSRVSAPVITKTSPPAVKIAVNASDPGREIPSTLFGLFFEEINHAGAGGLWAELVQNRGFEAGGQNTPSLLDPWYKVGTHAQVTLGTERCSPLDRNPVALKVEVLCNKEDNHNQCPKGGVGAANPGFWGMNILEGSKYRVELWLRSVDSFNLSVAFASAGGDLLAQEYVSVDSGNWSKHSVELTATSTNHNARLLLTSDTSGVFWVDQVSAMPTDTFKGHGFRKELAEMIFDLKPGFLRFPGGCYVEGSRLTNAFRWRDSVGPADNRPGHFGDVWNYWTDDGFGFYEGLQLAEDLGAAPIWVFNNGISHQESVPTEVIGPFVEDVLDGIEFARGSANSTWGAVRAQMGHPEPFHLHHVAIGNEDCWKPYYKGNYMEFYKAIKLLYPDIEI…
Plants	Phytozome	Mosses	Funariales	Physcomitrella patens v3.3	695	+	+	59-194	85-246	230-558	475-666		1320-Physcomitrella_patens	>Pp3c16_11320	MFTNMRTLVARHRCVLLTAAGTFGLLCLLAVALSSRFSAPSLNQITPTVTLEVNVSDPGRQMPATLFGLFFEEINHAGSGGLWAELVQNRGFEAGGQDTPSIFEPWYKIGSDAQVIIGTERSSPFNRNPVALKITVLCDNGDENNNKCPKGGVGTANPGFWGMNIIAGSKYQVEFWLRSSNTFNLSVAFISANGAVLTLEIVSVDGKSNRDWSKQSIVLTAKSTDHYARLSLTTGTKGEYWIDQVSAMPTDTFKGHGFRKELATMIADLKPGFLRFPGGCYVEGVRLANAFRWRDSVGDYENRPGHYGDVWNYWSDDGFGYFEGLQLAEDIGAAPIWVFNNGISHWESVPTAEIGPWVQDVLEGIEFARGPVNSTWGAVRAQMGHPDPFPLLYVAVGNE…
Plants	Phytozome	Mosses	Funariales	Physcomitrella patens v3.3	673	+	+	36-222	62-219	202-531	448-639		0310-Physcomitrella_patens	>Pp3c6_10310	MSRLLCILVVAFTTHLVVPALAQSTVTLKVNATNPGRQIPSTLFGLFFEEINHAGDGGLWAELVQNRGFEAGGLNVPSIIEPWYKIGTAAQITIGTECSSPHARNPVALKIEVLCDNNDASLQCPKGGVGVANPGFWGMNILSGSKYRVEYWLKTTSSFNLSVAFTSANGTVLAQEHVSLNAGEWRKYSVVLMATSTDHNARLSLTSGTRSVFWVDQVSGMPTDTFKGHGFRKELATMISDLKPGFLRFPGGCYVEGARLVNAFRWRDSVGPYENRPGHYGDVWYYWSDDGFGYFEGLQLAEDLGAAPIWVFNNGISHEQSVSTDVIGPWVQDVLEGIEFARGPVSSKYGAMRASMGHPDPFPLHHVAIGNEDCYKPYYKENYMEFYKAIKLLYPDIQV…
Plants	1KP	Mosses	Hypnales	Rhynchostegium serrulatum	662	+	+	35-222	61-219	202-532	448-639		1024-Rhynchostegium_serrulatum	>scaffold-JADL-2001024-Rhynchostegium_serrulatum	LLCILAVAFHFLTVVTALAQVTPTVTLKVNASNPGRQLPSTLFGLFFEEINHAGSGGLWAELVQNRGFEAGGSNTPSIFNPWYKLGTSSQVTLATERSSPFDRNPVALRIEVLCDTNDERNACPTGGVGTANPGFWGMSIVTGSTYLVELWAKSAAHFSLRISFTSANGTELAQEFISVKGGAHWSKYSVVLTAKSTDHNARLSLTSGARGIFWVDQVSAMPADTFKGHGFRKELAEMISDLKPGFFRFPGGCYVEGAQLSNAFRWRDSVGPYENRPGHYGDVWNYWSDDGFGYFEGLQLAEDLGATPIWVFNNGISHDQSVPTELIGPFVQDVLDGIEFARGPADSTWGAVRASMGHPAPFQLEYVAIGNEDCYKPYYKGNYMEFYKAIKLMYPNIQM…
Plants	1KP	Mosses	Hypnales	Rhynchostegium serrulatum	653	+	+	36-222	no	202-533	448-639		8853-Rhynchostegium_serrulatum	>scaffold-JADL-2048853-Rhynchostegium_serrulatum	LLCVVVLAWKSRLSAPVIAQGSPPVVKITVIASDPGREIPSTLFGLFFEEINHAGAGGLWAELVQNRGFEAGGQNTPSLLDPWYKVGTHAQVTLGTERCSPLDRNPVALKVEVFCNKEDNHNQCPKGGVGAANPGFWGMNILEGSKYRVELWLRSVDSFNLSVALASAGGALLAQEYVSVDSGKWSKHSVELTATSTNHNARLLLTSDTSGVFWVDQVSAMPTDTFKGHGFRKELAEMISDLKPGFLRFPGGCYVEGSRLTNAFRWRDSVGPADNRPGHFGDVWNYWTDDGFGFYEGLQLAEDLGAAPIWVFNNGISHQQSVPTEMIEPFVEDVMDGIEFARGPANSTWGAVRAQMGHPEPFHLRHVAIGNEDCWKPYYTGNYMEFYKVIKLMYPDIQI…
Plants	Phytozome	Mosses	Sphagnales	Sphagnum fallax v0.5	681	+	+	57-249	158-246	231-558	475-666		0075-Sphagnum_falax	>Sphfalx0116s0075	MLELGASNGRVLQLSGLILGVLCFVLVLSYASNHMLPAYTQTNPTVTFTVDASSSSGHRIPSTLFGLFFEEINHAGTGGLWAELVQNRGFEAGGLNTPSDIRPWVAVGTETQVLLGTDRSSPFVKNPVALRVAILCDAKDSSSSNQCPHRGVGVSNPGFWGMDIREGATYKVKFWLRSTASLSLSVSFTSADGSQTLAQETVEVDSKTCHTWLNQSLELKATASDHYARLSLTSRNRSVFWLDQVSAMPTDTFKGHGFRKELALMLADLKPGFFRFPGGCFVEGDRLINSFRWRETVGPYEERPGHYGDVWNYWTDDGFGFFEGLQLAEDLGALPIWVFNNGISHQESVPTELIGAYVLDTLDGIEFARGPLNSTWGALRSQMGHPDPFDLRYLAIGNE…
Plants	1KP	Mosses	Sphagnales	Sphagnum recurvum	618	+	+	1-190	no	172-498	415-606		7133-Sphagnum_recurvum	>scaffold-UHLI-2007133-Sphagnum_recurvum	IPSTLFGLFFEEINHAGTGGLWAELVQNRGFEAGGLNTPSDIRPWVAVGTETQVLLGTDRSSPFVKNPVALRVAILCDAEDSSSSNQCPHRGVGVSNPGFWGMDIREGATYKVKFWLRSTASLSLSVSFTSADGSQTLAQETVEVDSKTCHTWLNQSLELKAIASDHYARLSLTSRNRSVFWLDQVSAMPTDTFKGHGFRKELALMLADLKPGFFRFPGGCFVEGDRLINSFRWRETVGPYEERPGHYGDVWNYWTDDGFGFFEGLQLAEDLGALPIWVFNNGISHQESVPTELIGAYVLDTLDGIEFARGPLNSTWGALRSQMGHPDPFDLRYLAIGNEDCWKPYYRGNYMKFYEAIKAKYPDMQLISNCDGSKSALDHPADLYDYHVYTSANNLFAM…
Plants	1KP	Mosses	Takakiales	Takakia lepidozioides	473	+	+	no	no	30-359	274-465		8043-Takakia_lepidozioides	>scaffold-SKQD-2078043-Takakia_lepidozioides	LTVEAAMGQSWQKQELVLEATATDHQARLTLTSSNNGVFWLDQVSAMPTDTFKGHGFRKELALMLDELKPGFIRFPGGCYVEGERLTNAWRWRQSVGPYEERPGHYGDVWNYWSDDGFGYFEGLQLAEDLGALPVWVFNNGISHTESVSPALIGPYVKDVLDGIEFARGPVSSTWGALRAQMGHPDPFQLHYIAIGNEDCWKPNYRGNYLKFYTAIKSNYPDIQLISNCDGSNSPLDHPADLYDYHVYTSANNLFAMRRQFDYTSRVGPKAFVSEYAVTGSDSGRGTLLAALAEGAFLIGLEINSDVVEMASYAPLFVNDNDQKWNPDAIVFNSWQQYGTPSYWVQQVFKHSNGADLLPFSVQAENGTSTSELAVSVIRRHNQSNDLDFLVIKAVNYGK…
Plants	1KP	Mosses	Tetraphidales	Tetraphis pellucida	675	+	+	37-225	no	205-534	451-642		9255-Tetraphis_pellucida	>scaffold-HVBQ-2009255-Tetraphis_pellucida	SLLLFLVLLCGPGLFVPTAYAQVNPTVTLHVNASSEGRQMPPNLFGLFFEEINHAGTGGLWAELVQNKGFEAGGQNTPSIFNPWYKVGNDTQVILGTDRSSPFDRNPIALKVQVLCDDGDSGSKCPAGGVGVANPGFWGMNILNGSDYVVEFGLRMVGSFNLSVAFTSADGSKVLAQQSFKVKESEDWRKLSFVLAATSTDHNARLSLTSSSRGAFWIDQVSAMPKDTFKGHGFRKELASMLADLKPGFLRFPGGCYVEGDRLTNAFRWKDSVGPFENRPGHYGDVWHYWSDDGFGYYEGLQLAEDLGAAPVWVFNNGISHQESVTTDLIGPWVQDVLDGLEFARGPATSKWGALRAQMGHPDPFPLKHVAIGNEDCWKPYYKGNYMAFYTAIKLLYPD…
Plants	1KP	Mosses	Timmiales	Timmia austriaca	673	+	+	37-226	63-223	206-537	452-643		8606-Timmia_austriaca	>scaffold-ZQRI-2018606-Timmia_austriaca	SGLLCILALALNSRHMVPALALVPPTVTLKVNASEPGRKMPATLFGLFFEEINHAGSGGLWAELVQNRGFEAGGLNTPSIFDPWYKFGTEAQVTIGTERSSPFDRNPVALKIAVLCDNNDASHKCPNGGVGAANPGFWGMDILADSKYRVEFWLRSTNPFNLSVAFTTGDGTVLAQESVSVNAEANGGWSKRSVVLTATSTDHNARLSLTSGTRGVFWLDQVSAMPTDTFKGHGFRKELAKMISDLKPGFLRFPGGCYVEGVRLTNAFRWRDSVGPYENRPGHYGDVWNYWTDDGFGYFEGLQLAEDLGAAPIWVFNNGISHDQSVPTEEIGPFVEDVLDGIEFARGPVNSTWGAVRAQMGHPEPFHLHHVAIGNEDCWKPYYKGNYMEFYKAIKLMYP…
Fungi	GenBank			Aspergillus melleus										>XP_045946309.1	MVAFSTLSGLGALSFLLPLVQRASGLSLEVSKDGGNSSSSLLYGFMFEDINHSGDGGIYGQMLRNNGLQGSSPDLTAWRSVGDASIAVDSDNPLTTAIPHTLRLDVNKDASGQVGFSNEGYWGIPVDGSEFQSAFWIKGKFSGDITVRLVGNYTGTEYASKTFAQESKADEFTKATVKFPTEKAPDGAVVYEITVDGSDLQGSSLYFGFVELFPETYKSRANGLRPQLAKNLEAVKGSFLRFPGGNNLEGNDEGTRWKWNETIGPVEERPGRPGTWEYYNTDGLGLDEYLYWCEDMGLAPILDVYAGFSLGSGGNTPFTGDALKPYIDEVLNELEYVLGDSSTTYGGQRAANGRKEPWDVTIVEIGNEDNLGGGCESYAERFTAYYDAIHEAYPDLTLI…
Fungi	GenBank			Syncephalastrum racemosum										>ORY93499.1	MKFIPGISMAAALLMVGSSFVQAAASATGQTLTIRNDVAGNSSSPILYGLMYEDINRCGDSGIYAQMLRNWNFQANDTGGDPSTEFWSVVKDNGSSGSIAIDTSVGLNDANKNSLRLDVKSGSGRVGIANEGWWGLRVQPDEAYTATFFAKSDDYHGSLNVTLESSKGEVLASSVVHGINKNFKKYTVTLKPDVDAVSTDNRFVVSVDAAKAADASIYFQVFSLFGETYKGRENGLRVDLAEKLEGLKPDFFRFPGGNNLEGQSIPQRWKWNETIGPLEDRIGRFGDWTYWNTNGQGLLDYMYMCEDMNMIPILDVYAGYSLDKSSVAEDDLEPYVQDVLNQLEYLMGDASTTYGKLRAQHGRKEPFKIPMVEIGNEDFFSTTYDYRYAKFYDAITEKY…
Fungi	GenBank			Panaeolus cyanescens										>PPQ73463.1	MMSFKRLGWFLLLPCLLSSTLAILQAPNALTLHIQSNVTHAISPTLYGYMWEDINHSGDGGLYAELLQNRAFQGVVPGSQTAYYGWQPVNSAKLSVTNKIPGVSAALPNSLRIDIPKVVNGPIGFENTGFWGIKIQSGWTYKGSLYARSDSFNGAITVSLRSTSGTVYATSTLKGVTNKWKKFTFQFEPSTSAPTHDNVFTVTVDGSAGAGKTIYFGMFSLFPPTFRGRENGMRIDLAQALADTGPSIWRFPGGNNLEGHSITARWRWNETIGRLEDRPGRIGDWGYPNTDGLGLMEYLNWAEDLGAEPILGVWAGISIANYSDLSTWPVVPQEDMEPYIQEAIDEIEFITGDAKTTKGGKLRASLGRQEPYALRFIEIGNEDFFQEDSYVAYRWKMMV…
Fungi	GenBank			Lichtheimia ramosa										>CDS07333.1	MKLFSASLSAIATAFLLSSTVIQSANALSLTIRNDVPGKESSPILYGLMYEDINRCGDGGMYGQMLRNWNFQKDDTGTKDPSTEFWSTVGDGAKIALDSSVGLNDANKNSLRLDVSSTPAGVANEGWWGVRVQPGEKYTASFFAKSNGYSGKINVSLQAKDGTVLASATTEGKLSSDFQKFTVKLSPKVSSTSIDNRFVVSVDSQDAVGSSIYFQVFSLFGETFADRENGLRQDIGKALHDLNPSFFRFPGGNNLEGVTIPQRWKFQETIGPLENRVGRLGDWSYWNTNGQGLLDYMYMCEDLGMEPILDVYAGYSLDGSSVPEGDLGPYVEEVLNELEYLTGSKDTKWGSLRAAHGHPEPFNIKYIEIGNEDWFSTTYEYRYKVFYDAIKKAYPDVTI…
Fungi	GenBank			Rhodocollybia butyracea										>KAF9067274.1	MILQKLCLLGLFSPVAVRSLLTPPNALNLEITTNITHEIPSTLYGYMWEDINHSGDGGLYAELLQNRAFQGVIPGTQNALNAWQAHNGARLSVTSKTEGVSSALPNSLQVQIPKVVFGPVGFENTGYWGLKVQEGWTYNGSFYVKSDTYTGSITVSLKSSRGTVFASQTLTGVSNAWVKLTFQLTPTVSAANDDNVFSVILDGGAAAGQTLYFGMFSLFPPTFKGRENGMRIDLAEAMAATNPTVWRFPGGNNLEGLSFDTRWKWNETIGPLENRPGRVGDWSYPNTDGLGLLEYLNWAEDLGAEPILGVWSGISTANYSDLADWPIVPEADLQPYVEDVLNEIEFIVGNKSTKWGKVRASLGREEPYSLRFIEVGNEDQFQEDSYAAYRWSAFVNAIS…
Fungi	GenBank			Mycena chlorophos										>KAF7318283.1	MSSFLSAAIVAQLLQVAVPALAATTVTVSATASHAIPSTLWGMMFEDISHSGDGGLYAELIQNRAFQQVAPDTAAALDPWVPLGDSQISVVADSVPLSSALPNSLALTVPAASATEIGFANPGYFGIGLVKGTAYSASLNYRVAAGAISKQASLTISLLDQNNKTLAAFTTPLRASGKWTEVTASLVPSHTPPSNNNSFAVTVTNARGAESQVNFALLSLFPPTFKGRANGMRPDIAETLAANKPAFWRFPGGNNLEGQTVATRWQWNNTVGPLKDRPGRVGDWGYVNTDGLGLLEYLHWCEDLDMEPYMAVWDGYTLGGTNITGAALDPYIAQAIDQINFVIGDPATSAPAALRASLGHPEPFTLHYVEIGNEDFFDDETVANRWNTIVTNLSATFPQ…
Fungi	GenBank			Mycena chlorophos										>GAT49477.1	MSSFLSAAIVAQLLQVAVPALAATTVTVSATASHAIPSTLWGMMFEDISHSGDGGLYAELIQNRAFQQVAPDTAAALDPWVPLGDSQISVVADSVPLSSALPNSLALTVPAASATEIGFANPGYFGIGLVKGTAYSASLNYRVAAGAISKQASLTISLLDQNNKTLAAFTTPLRASGKWTEVTASLVPSHTPPSNNNSFAVTVTNARGAESQVNFALLSLFPPTFKGRANGMRPDIAETLAANKPAFWRFPGGNNLEGQTVATRWQWNNTVGPLKDRPGRVGDWGYVNTDGLGLLEYLHWCEDLDMEPYMAVWDGYTLGGTNITGAALDPYIAQAIDQINFVIGDPATSAPAALRASLGHPEPFTLHYVEIGNEDFFDDETVANRWNTIVTNLSATFPQ…
Fungi	GenBank			Schizopora paradoxa										>KLO05922.1	MRLQLPIFLSALVGTTLAANFTVVVNGTASHPVPETLFGYMFEDINFSGDGGLYAEMLMNRAFQQVVPGTSSALQAWSAVNGAEISVVNSTSPVSSALPNSLEVTIPSTASGAVGVANSGYFGINVQESWTYNASFFFKFPSGSKFNGKVTASLVGLDGSTLASSSVDVRGASSTKWTEFFVHLKPSKTAPNTNNTFTVTFDGKEAAGETIHFAMFSLFPPTFKGRANGMRMDVAQALADTKPGFWRFPGGNNLEGQTIPQRWIWNNTVGPLVDRPGRLGDWGYINTDGLGLKDYLDFIVDAGMQPIMAVWAGYSFGGTVDAADIGPYVQEAIDQINFVIGDPSKSAAAALRASLGHPEPYELHYVEIGNEDFFATDTYLDYRWADFVGNLSAAFPQLN…
Fungi	GenBank			Rhizoctonia solani AG-3 Rhs1										>EUC57383.1	APMMGLACNLFALALAAGAFAQSSLRIQVTKTQTHAIPSTLYGWMWEDINHSGDGGLYAELLQNRAFQIVTPHTSQALNAWSAYKGTTLDVTNAIAGVSAALPNSLQATVPAGSTGQVGFDNSGYWGIKVQSGWKYTGSFYARSDGYTGAITVSLVSSSGTVYATKTVSKVTSSWKKFTFTFTPSKSAPDVKNVFRVTVDGASASGKSVYFGMFSLFPPTYKGRPNGMRIDLAEALAATKPRVWRFPGGNNLEGQTVATRWKWNETIGPFENRPGRQGDWGYPNTDGLGLLEYLDWAEDIGAEPILGIWAGYALRGETVPESQLQVYVQDAINEIQFVTGDANTNQWAKLRAQYGRKAPYKVKFIEIGNEDFFAAGSYASYRWKAFVNGLKAAFPDSGF…
Fungi	GenBank			Rhizoctonia solani 123										>KEP50300.1	EMMGLAYNLFALALAAGAFAQSSLRIQVTKTQTHAIPSTLYGWMWEDINHSGDGGLYAELLQNRAFQIVTPHTSQALNAWSAYKGTTLDVTNAIAGVSAALPNSLQATVPAGSTGQVGFDNSGYWGIKVQSGWKYTGSFYARSDGYTGAVTVSLVSSSGTVYATKTVSKVTSSWKKFTFNFTPSKSAPDVKNVFRVTVDGASASGKSVYFGMFSLFPPTYKGRPNGMRIDLAEALAATKPRVWRFPGGNNLEGQTVATRWKWNETIGPFENRPGRQGDWGYPNTDGLGLLEYLDWAEDIGAEPILGIWAGYALRGETVPESQLQVYVQDAINEIQFVTGDANTNQWAKLRAQYGRKAPYKVKFIEIGNEDFFAAGSYASYRWKAFVNGLKAAFPDSGFE…
Bacteria	GenBank		Planctomycetes bacterium RBG_13_46_10	Planctomycetes bacterium RBG_13_46_10										>OHB60296.1	MQTMKLTIAVCLAIAIINVSIAENASGPAGTFEAAERVAVHIDANAPGVPVSPELYGYFFEEINHAGDGGLYAELVENRDFEANTIPQGWRVDANNVFTPMGWRTRLWFDSNTPSWELVTSDGAEGTIQQDIILPLNERNPHSLRLTVKNAGKRCGAGNDGYWGMNFRAGESYDLTFYARTEGNAKFDVTVSLESQSGDKVYAKATVAGVGGAWKKYSQSLKADASDPKGRLVLSLSQPGTIWFDVVSLFPQKTFKNRPNGMRPDVAQLLADIKPGFLRFPGGCVVEGASLNNRIRWKDSIGDIAQRHGDFGLWGYYNTYGLGFHEYLQLAEDIGAVGMFVCNAGMSCQARRSEVCKEEDIQNYLQEALDAIEYAIGPVSSKWGALRAANGHPEPFNLK…
Bacteria	GenBank		Verrucomicrobia bacterium	Verrucomicrobia bacterium										>KAB2639937.1	MKRVKQLSVLLSGLMAATSFAAPAVVTIAANQPGVKVSPTLWGIFYEEINHAGDGGIYAELVQNRAFEEMQAAVGAKMEGDQMITPKGYHHGKWYKNELHAWSVIADGDAKATIALDDAHPLNEQSPHSMRLEVHQAGTRAGVANEGYWGISVRGGATYDLSFYARTEGSQTVTAQLESADGKKSYAKAEVTKVAGKWQRYACKLKASGTDARARLALCVSKPGTIWFDVVSLFPKTFKDRPNGLRQDLVKQLQDLKPGFVRFPGGCVVEGVTLENRIQWKHSIGDIARRPGRWDLWGYHNTEGLGFHEYLQLCEDLHSAPMYVINAGMSCAYRNQEVVTDPAALQAYVQDTMDALEYATGPATSKWGAQRAKNGHPAPFKIKYVEIGNENWGDVYFKN…
Bacteria	GenBank		Sedimentisphaerales bacterium	Verrucomicrobia bacterium										>MBN2588996.1	MRQICFILIILFVISLSLIGLVQNSFAQDETSEATQVGNPSIVIDAAASRVETSPDLYGIFYEEISRAGEGGLSAELVQNRDFEATNLPDGWTQEDTDIYTAKGRHYNQWWDTDNPTLAWSLVADGDAEGSISLEKENPLNERNPHSIKLTATKIGKRIGVSNSGFWGMNIQQGEAYDLSFYARTEGSRTTTLNVSLENEDGSSVAASGKVENVGGAWKEYKLALTANSTNSKARLVISQVTEGTIWLDVVSLYPRKTFKGHGLRIDLCEMLAALKPSFMRFPGGCVVEGASLSSRWNWKETIGDKSQRRGLYNVWGYFNTYSLGYHELLQLSEDLNADAMYVCNVGMSCSVRTPSEYVQGKELEPMVQDALNALEYAMGPVTSTWGAKRAANGRAEPF…
Bacteria	GenBank		Paludibacteraceae bacterium	Sedimentisphaerales bacterium										>MBQ6561052.1	MTHFITKITTAGHRLMILFLLAACITSVQAQIELKFNLNNRGDLVTEDHYGIFYEEINHAGDGGLYAELVRNRSFEEDMDKPMSWSTVGNAEMSLTADKMLNAVQLRSLKVNMKSANTGVRNEGYWGINIVAGREYDLSFWLRAEDSYDGNIVAELQNANGQNLGSTTIKVKATKEWQKYTVKFKATGADAHGYLALKGDKKGIIYLDVVSLFPPTFKGRKNGCRPDLAQMLADMHPRFMRFPGGCYIEGSWGDGFTNRFEWKKTVGPIEERPGHINRNWKYKVTDGQGYHEYLELAEDLGANAMFVVNIGIGHDWKVDENDIDPFIQEALDAIEYANGGTETFYGRMRAQNGHPEPFNLKYLEIGNEQEFMLNRDDYMKRYMQFYNAIKTRWPDLHLI…
Bacteria	GenBank		Gemmatimonadetes bacterium	Gemmatimonadetes bacterium										>MBT4502332.1	MTFPEAYRIGKRILYGLWSASFLTVAILGIMEGNEWAFRPMTLLFTMAIVWAVPLLVWEFLERKAFPELSCGEASEEDNSPNTDASPSSFPEKNPDAAPTLSIQIDTGAPRTPVSPDLYGIFFEEINHAGEGGLYAEMVQNRDFECNALPEGANWAGNLLKTSTGWQERKWFGNALHGWKLVTQGAARGSIAQESASPVNDRNPHSLRLTIRDAGSRIGVSNAGFWGMNFQAGKQYELTLFARTEDGDTFDLTATLESASGRESYATAVIEDVSDGWKRYGCSLQANDSDPQGRLTLTVDCPGTIWFDTVSLFPRDTFKSRPFGLRADLAQMLVDLQPSFVRFPGGAIVGGLNLDNRIQWKNSIGDIAQRRGTMNLWGYYTTNGLGFHEYLQLCEDLDA…
Bacteria	GenBank		Prolixibacteraceae bacterium	Prolixibacteraceae bacterium										>MBV5315062.1	MNKHIISAILLICSAFGIFAQSTFTIDASQTGIAISPRLYGIFFEEINHAGEGGLYAEMVQNRDFEITSIPAGSNMGGNLVRTKDGWQERKVFGNELHGWSFLSEGGAAGDIRLQHDHPLNGKNPASMRLIVTKAGSRSGVYNSGFWGMNFMQGETYNLAFYARTSGNKKLDVTVSLESPNGNRIYAEKKMAKVGGDWQKYECQLVPTASDNLGRLALTISQPDTLWLDVVSLFPQKTYMNRPNGLRADIVQMLAGLKPAFVRFPGGAIVGGMNLDNRIQWKNSIGDISQRKGTMNLWGYYTTNGLGYHEYLQLCEDLKADALWVCNPGFSDNYRKAQYCKPEEVQLYVQEALDALEYALGPVDSEWGAKRAANGHPVPFPLKYIEIGNEASGEVYRTN…
Bacteria	GenBank		Bacteroides salyersiae	Bacteroides salyersiae										>WP_195558482.1	MKNMRKIKVLLILLILPVLNGRAFTEKELVADGQEKNRTQERSGVPSTGDVDVASLEIDASRLGAPIQSTMYGVFFEDINFGADGGLYAELIKNRSFEFPQPLVGWVPFGQVEVKTDRPCFDRNPHYVSITNDGRLLRAGLDNEGFRGIGLKEGREYYFSAYVRSRDDKPMTLSVELVNRGGENPLKKDIKIRGNEWQKITARLTSPFTDTHSRLRIVLKNRGTVDMDHISLFPADTWKGRENGLRKDLAQALYDLNPGVFRFPGGCIVEGNSLATRYQWKNTVGPVENRPSNENRWNYTFKHKAFPDYFQSYGLGFFEYFLLSEDLGAEPLPILSCGLSCQYESNEVVLLDSLQPYIDDALDLIEFANGPVTSVWGKIRADMGHPEPFHLKFIGIGNE…
Bacteria	GenBank		Phycisphaerae bacterium	Phycisphaerae bacterium										>MBP7934927.1	MRLSTGFTLAVLIGTTAAHAADEQIPTARLTVHTDRPGIQVSPMLYGLFFEEINRAGDGGLYAEMIQNRSFEDARGPVAWTLVKGEGGDGRLSLDRSVPLNDRNPTALQLESLSASGSVGAANSGFHGIAVREGKACRLSVYVRGAEGWNGELTAYLENTDGTKTYAESAITGVSGVWKQFSTALQPTATDPAARLVLRVKGPGKVWFDMVSLFPKDTFKARPNGLRADLAQMLADLKPAFVRFPGGCYVEGNKLANAFRWKDSIGDLARRPGHWNLWGYRSTDGLGYHEYLQMCADLGAEPLYVINCGMAHEDFVPLDKMGPWVQDALDAIEYANGGTDTPWGKLRAEAGHPEPFHLKYMQIGNENGGPRYHERYALFYDAIKAKYPQVTLVANEWQG…
Bacteria	GenBank		Parabacteroides sp. FAFU027	Parabacteroides sp. FAFU027										>WP_243347156.1	MKRILCIALVVMAFFAIRTVNAQTKLTVDVSQKGVAVSPTHYGIFFEDINHAADGGLYAELIRNRSFEDASTLDYWNLANQTGASATMSVETTNLLNSSQTQALKLSVTQASPTARAGVYNTGFWGINVVNGQKYTLTFFAKCDASFTGTVTASLESSTGVKYAQATVSGLTTGWQKFTCTLTATGENTAGRFVLSTNSTGTLWFDVVSVFPPTYNNRANGLRPDLAQMLADLHSKFMRFPGGCFVEGDYLANRYQWKKSIGNIEDRPGHYNLWGYRTTDGMGYHEFLQLSEDIGAIPLYVTNIGVSHNDYQPYTDLNGYIQDALDALEYANGDVTTTYGAMRAANGHPAPFNIQYIEIGNENSWGDNYNNRFALFYNAIKAKYPNIQCIADGPVPTTT…
Bacteria	Lagaert et al. (2014); GenBank		Bifidobacterium adolescentis ATCC 15703	Bifidobacterium adolescentis ATCC 15703										>BAF40305.1	MTDKLTATLDKAGVRAISTDLWGIFFEDISYSGDGGLNADLVQNGAFEYNRADSIDWSNYSFWRKIVPEGSFAAFGIHDNDPVATENPHYATVEVEHAPAALDNTGWDGMVFRAGETYDFTAWMRVRSESAMPVTVSLRGDDGSIIAENTITVSASAWTTYQASLTVPEHGDAGSSVATQGTLRLAFAGEGVIDLDFVALEPRTTYHGLKHFRPDLVEALADLKPRFMRFPGGCITHGLGMDNMYHWDRTIGPVEHRPHNFNLWGYHQSFRIGYYEYLCLCETIGAKPLPVLPAGVSCQNTSQGPVPVAQEDMPAYIDEVLHLIEFCNGSTATEWGAKRAAMGHPEPFGLEYLGIGNEDLIDDVFKNRFQQIFDAVKAAYPDIVVVGTVGPAPSGQDYE…
Fungi	Lagaert et al. (2014); GenBank			Penicillium purpurogenum MYA-38										>ABO93602.1	MLAEYLLLPLLASYASAVQISVAKSGGNVTTGLQYGAMEEEINHCGEGGLYAELIRNRAFQGSTTYPSNLDAWSAVGGSTLSLQNLTDPLSSALPTSVRITGKGTSGISNTGFWGIDVRPQKYSGSFYVKGSYKGSFTASLQASNGEVFASAQVSSKSVANDWVQHEFTLTPKKKASSSNNTFVLTFDASKTSGGSLDFNLISLFPPTWNNRPNGMRRDLMQALQDLGPKFLRFPGGNNLEGQTIEGRWKWNETIGPLTQRPGRATTWGYEETSGMGLVEYMEWCDDLGMEPILAVWAGLALNGNVVPEAELDVYVQDALDELEFLTGSVDTKYGALRAKYGHPKPWTIRYVEVGNEDNLSSGLSSYKSYRFQAFYDAITKKYPNIQVLASTIDMTLPG…
Fungi	Lagaert et al. (2014); GenBank			Penicillium chrysogenum 31B										>BAG71680.1	MLHKYLLLPLLASYGAAVTISVAKSGGNATSGLQYGAMEEEINHCGEGGLYAELIRNRAFQGSKKFPSSLEAWSGVGDSSLSLKNLTDPLSTALPTSVNVKGSGTAGLSNVGFWGIDVRPQKYSGSFYVKGSYEGSFTASLLSSSDKVLATAEVASKSVADDWVQHEFVLTPKEKASDTNNTFSLTFDGSKASSGSLDFNLISLFPPTWNDRPNGMRRDLMQAMADMGPTFLRFPGGNNMEGDTIQGRWKWNETIGPLKDRPGRATTWEYQETLGLGLVEYMEWCDDLGMEPILGVYAGLGLSGEIVPEADLDFYVQDALNEIEFLTGSVDTEYGALRAKVGHPEPWKIRYVEVGNEDMLSNGLESYKAYRFKAFYDAITAKYPDIQVLASTIDLTLPE…
Fungi	Lagaert et al. (2014); GenBank			Chrysosporium lucknowense C1										>ADZ98861.1	MASLSLRALLGFVGATAAVTVTVASSGGHATSPYMYGIMFEDINQSGDGGLYAELISNRAFQNESLKSWSAVGDSTLALDTTTPLSWALPRSVRVKGGKGKAGLRNSGYWGIDVKHTDTYTGSFYSYGEYRGSFTASLVSDITNETLAITKIKSKSVANAWTKHEFKLHPTKSAANSNNSFVLEFRPSHETELKFNLISLFPPTYNNRPNGMRRDLMEKLRDLKPSFLRIPGGNNLEGNFAGNHWNWSATIGPLIERPGRMGVWGYENTDGLGLVEYMHWAEDLGVDVVLGVAAGLYLNGDVVPEEELDFFVQDALNELEFLMGDVSTPYGALRAKLGYPRPWKIKFVEIGNEDNLWGGLDSYKSYRLRAFYDAIKAKYPDIFIFSSTDEVVYKKSGRD…
Fungi	Lagaert et al. (2014); GenBank			Aspergillus niger CBS 120.49/N400										>AAC41644.1	MVAFSALSGVSAVSLLLSLVQNAHGISLKVSTQGGNSSSPILYGFMFEDINHSGDGGIYGQMLQNPGLQGTAPNLTAWAAVGDATIAIDGDSPLTSAIPSTIKLNIADDATGAVGLTNEGYWGIPVDGSEFHSSFWIKGDYSGDITVRLVGNYTGTEYGSTTITHTSTADNFTQASVKFPTTKAPDGNVLYELTVDGSVAAGSSLNFGYLTLFGETYKSRENGLKPQLANVLDDMKGSFLRFPGGNNLEGNSAENRWKWNETIGDLCDRPGREGTWTYYNTDGLGLHEYFYWCEDLGLVPVLGVWDGFALESGGNTPLTGDALTPYIDDVLNELEYILGDTSTTYGAWRAANGQEEPWNLTMVEIGNEDMLGGGCESYAERFTAFYDAIHAAYPDLILI…
Fungi	Lagaert et al. (2014); GenBank			Aspergillus awamori IFO4033										>BAB21568.2	MVAFSALSGVSALSLLLCLVQHAHGVSLKVSTQGGNSSSPILYGFMFEDINHSGDGGIYGQLLQNPGLQGTTPNLTAWAAVGDATIAIDGDSPLTSAIPSTIKLDVADDATGAVGLTNEGYWGIPVDGSEFQSSFWIKGDYSGDITVRLVGNYTGTEYGSATITHTSTADNFTQASVKFPTTKAPDGNVLYELTVDGSVAAGSSLNFGYLTLFGETYKSRENGLKPQLANVLADMKGSFLRFPGGNNLEGNSAENRWKWNETIGDLWDRPGREGTWTYYNTDGLGLHEYFYWCEDLGLVPVLGVWDGFALESGGNTPITGDALTPYIDDVLNELEYILGDTSTTYGAWRAANGQEEPWNLTMVEIGNEDMLGGGCESYAERFTAFYDAIHAAYPDLILI…
Bacteria	Lagaert et al. (2014); GenBank			Streptomyces chartreusis GS901										>BAA90771.1	MSRIRWRYGTAATALLVAAGLVPTATAHAEDVTDYSITVDPAAKGAAIDDTMYGVFFEDINRAADGGLYAELVQNRSFEYSTDDNRSYTPLTSWIVDGTGEVVNDAGRLNERNRNYLSLGAGSSVTNAGYNTGIRVEQGKRYDFSVWARAGSASTLTVALKDAAGTLATARQVAVEGGWAKYRATFTATRTSNRGRLAVAANDAAALDMVSLFPRDTYRNQQNGLRKDLAEKIAALHPGFVRFPGGCLVNTGSMEDYSAASGWQRKRSYQWKDTVGPVEERATNANFWGYNQSYGLGYYEYFRFSEDIGAMPLPVVPALVTGCGQNKAVDDEALLKRHIQDTLDLIEFANGPATSKWGKVRAEMGHPRPFRLTHLEVGNEENLPDEFFDRFKQFRAAIE…
Fungi	Lagaert et al. (2014); GenBank			Meripilus giganteus CBS 521.91									MgGH51	>CAL81200.1	MKLLFLLGAFVAQCLAVTVTVNKNPSHTVPSTLYGLMFEDINHSGDGGLYAELLQNRAFQQVTPNTAAALAAWHPISNAKLAVIQDPSPVSNALPNSLQFSVPSGSSGRVGFTNEGFWGIKVDSTWTYKASLFFRFPTSSSFSGALTVGLQTNAGRVLAQNSTQIRGTTTKWTQINLELHPTASAPDVSNSFFVTIDGAAGAGQTINFAMFSLFPPTFKNRPNGLRADIAETLAEMGPSFFRFPGGNNLEGQTTATRWQWNATVGSLLDRPGRVGDWGYVNTDGLGLLEYLQFFEDTGMEPIMAVWAGYSLGGTSLAENQLAPYIQQAIDQINFVIGDPAKSAPAALRASLGHPEPFTLRFVEVGNEDFFAAGSYPYRWHDFVTALQAQFPQIRFIATT…
