# Supplementary material for: The In Silico Characterization of Monocotyledonous α-l-Arabinofuranosidases on the Example of Maize
Source: Life (Basel). 2023 Jan 18;13(2):266. doi: 10.3390/life13020266 (PMC9964162; doi:10.3390/life13020266)
Supplement: Supplementary file 1 [file life-13-00266-s001.zip › Table S2.xls]

## Sheet: Лист1
The in silico Characterization of Monocotyledonous α-L-Arabinofuranosidases on the Example of Maize
Alsu Nazipova*1, Olga Makshakova2, Liudmila Kozlova1
1Kazan Institute of Biochemistry and Biophysics, FRC Kazan Scientific Center of RAS, the Laboratory of Plant Cell Growth Mechanisms, 420111, Lobachevsky Str. 2/31, Kazan, Russia
2Kazan Institute of Biochemistry and Biophysics, FRC Kazan Scientific Center of RAS, the Laboratory of Biophysical Chemistry of Nanosystems, 420111, Lobachevsky Str. 2/31, Kazan, Russia
*Corresponding author, e-mail: nazipova_alsu@mail.ru Orchid-ID: 0000-0002-7746-8985
Table S2
Protein sequences used for phylogenetic analysis of the GH51 full-length proteins of monocotyledonous plants (Figure 4)
Database	Taxonomic order	Species	Protein sequence length	G-N-E/Q motif presence in protein sequences	S-E-Y-A-V motif presence in protein sequences	CBM4-like domain presence revealed by created domain profile search using HMMer-3.3 (Evalue≤ 1e-10)	Short names used for phylogenetic trees	Gene ID	Protein sequence
1KP	Acorales	Acorus americanus	459	+	+		2042632_Acorus_americanus	>gnl|onekp|MTII_scaffold_2042632_Acorus_americanus	SWTKWELLLISTGTDHSGRLQLTTTRKGVIWLDQVSAMPTDTYNGHGFRKDLFGMLADLKPRFLRFPGGCFVEGEWLRNAFRWKETIGPWEERPGHFGDVWMYWTDDGLGYFEFLQLAEDLGAAPIWVFNNGISHNDQVDTSSIVPFVQDVLDSIEFARGPPDSNWGSVRAAMGHPEPFPLHHIAIGNEDCWKKNYRGNYLKFYYAIKDVYPDISLITNCDGSSRTLDHPADMYDFHIYTSASNMFSMAHQFDKTSRVGPKAFVSEYAVTGKDAGTGSLLAGLAEGAFLIGLEKNSDVVEMASYAPLFVNANDRRWNPDAIVFNSWQHFGTPSYWVQQFFSESSGATILPVTTLSNPSLPLIASAITRQSATDNSYYLRIKIVNFGSDTVNLKMSLIGL…
1KP	Alismatales	Pistia stratioides	567	+	+	+	2010656_Pistia_stratioides	>gnl|onekp|MFIN_scaffold_2010656_Pistia_stratioides	GFEAGGPNAPSNIDPWTVIGNESSIVVSTDRSSCFELNKIALKIDIRCDSEGPNACPPDGVGVYNPGFWGMNIEEGKSYKLVLHVKSLDSVNLSVSLTSSDGLENLASSNIIAAASNVSDWMRIERLLVSKGTNRNSILRLMSFSKGVIWLDQVSVMPLDTYKGHGFRKDLSSMLADLKPRFLRFPGGSYVEGTWLSNAFQWKETVGPWEERPGHFNDVWKYWTDDGLGYFEFLQLAEDLGAKPVWVFNSGFSMNDEIDTSKISPFVKDLLDSIEFAREPTTSKWGSVRAAMGHPEPFDLRYVALGNQNCDRKNYRGNYLMFFNAIKASYPDIKVITNCDGSSGKLDHPADLYDFHVYTSATNMFSMAHQFDHTPRGGPKAFVSEYAVTGGDAGRGTLL…
1KP	Alismatales	Pistia stratioides	651	+	+	+	2011930_Pistia_stratioides	>gnl|onekp|MFIN_scaffold_2011930_Pistia_stratioides	MASCEFSSSFLFYALLLSCALYHTFASQLEGNQKATLSINASTLSAKIPETLFGIFFEEINHAGAGGLWAELVSNRGFEAGGPHSPSNIDPWSIIGNDSFITVSTDRSSCFERNKIALKMQILCDNEGSNICPYGGVGIYNPGFWGMNIEQGKAYKVILHVRSSGSVNITVSLASSDGLQNLASYRILAEASDVSNWRKFEFDLVSEGTNHNSRLQLTTTNKGEIWFDQISVMPVDTYKGHGFRKDLLQKLADLKPRFIRFPGGCFVEGEWLRNAFRWKESIGPWEERPGHFGDVWMYWTDDGMGYFEFLQLAEDLGAAPVWVVNNGISHNDQVDTTSVLPFVQEALDSIEFARGSSDSRWGSKRAAMGHPDPFDLKYVAVGNEDCEKKNYIGNYLKFY…
1KP	Alismatales	Posidonia australis	621	+	+	+	2013865_Posidonia_australis	>gnl|onekp|BYQM_scaffold_2013865_Posidonia_australis	ALLVVNASPQAEQKIPKKLFGIFFEEINHAGAGGLWAELVSNRGFEAGGPNTPSNIDPWSIIGNESNIIVSTDRSSCFERNKVALRMDVLCDIDAVESNICPNDGVGIYNPGFWGMNIEQGKSYKVTIHVRSLQPANVSVSLTNSDGLQVLASTNFTAAASNMSGWNKVELLLISKATNQNARLQLTTKNKGVVWFDQVSVMPLDTYKGHGFRKDLYSMVADLNPQFVRFPGGCFVEGEWLRNAFRWRETIGPWEERPGHFGDVWKYWTDDGLGYYEFLQLAEDLDAAPIWVFNNGISHNDEVDPSSILPFVQDILDSIEFARGDPTSKWGSIRAAMGHPKPFTLEYVAIGNEDCWKKNYRGNYLKFYYAIKDAYPDIKMISNCDGSSHTLDHPADLYD…
1KP	Arecales	Sabal bermudana	505	+	+	+	2002649_Sabal_bermudana	>gnl|onekp|HWUP_scaffold_2002649_Sabal_bermudana	CFAYELKANRTALLSVDASPESGRETPDTLFGIFFEEINHAGAGGLWAELVSNRGFEAGGTNTPSNIDPWSIIGNESFIYVSTDTTSCFERNKVALRMDVLCDSKGSIICPPDGVGIYNPGYWGMNIEQGKTYKVILHVRSSGAVNISVSLTSSDGLQKLASTNMLAAASDVSNWTKMEFQLQSEGTNRSSRLQLTTTNKGVIWFDQVSVMPLDTYKGHGFRKELASMLADLKPRFMRFPGGTFVEGIWLRNAFRWKATIGPWEERPGHFGDVWQYWTDDGLGYFELLQLAEDLGASPVWVINNGISRNDEVDTTDILPFVQEILDSIEFARGSSNSTWGSARAAMGHPEPFQLNYVAIGNEDCGMKYYRGNYLKFYYAIKAAYPDINLISNCDGSSTQ…
1KP	Arecales	Sabal bermudana	632	+	+	+	2002650_Sabal_bermudana	>gnl|onekp|HWUP_scaffold_2002650_Sabal_bermudana	CFAYELKANRTALLSVDASPESGRETPDTLFGIFFEEINHAGAGGLWAELVSNRGFEAGGTNTPSNIDPWSIIGNESFIYVSTDTTSCFERNKVALRMDVLCDSKGSIICPPDGVGIYNPGYWGMNIEQGKTYKVILHVRSSGAVNISVSLTSSDGLQKLASTNMLAAASDVSNWTKMEFQLQSEGTNRSSRLQLTTTNKGVIWFDQVSVMPLDTYKGHGFRKELASMLADLKPRFMRFPGGTFVEGIWLRNAFRWKATIGPWEERPGHFGDVWQYWTDDGLGYFELLQLAEDLGASPVWVINNGISRNDEVDTTDILPFVQEILDSIEFARGSSNSTWGSARAAMGHPEPFQLNYVAIGNEDCGMKYYRGNYLKFYYAIKAAYPDINLISNCDGSSTQ…
1KP	Arecales	Sabal bermudana	563	+	+	+	2002651_Sabal_bermudana	>gnl|onekp|HWUP_scaffold_2002651_Sabal_bermudana	WSIIGNESYVIVSTDRTSCFNRNKVALRMEVLCDDGGSNICPTGGVGVYNPGYWGMNIEQGKTYKVALHVRSWESMNLSVSLASSDGLQSLATASIIADTLDISSWTKFELLLESAETNVNSRLQLTTTKQGVIWLDQVSVMPLDTYMGHGFRTELVSMLADLKPRFIRFPGGCFVEGEWLRNAFRWRETIGPWEERPGHFGDVWKYWTDDGLGYFEFLQLAEDLGAEPVWVINNGISHNDQVDPSSILPFVQDILDSIEFARGDPDSKWGSVRASMGHPEPFQLNYVAIGNEDCSKKNYRGNYYKFYSAIKAAYPDIRIVSNCDGSSRPLDHPADLYDFHIYTSAYSMFSRAHQFDSTPRSGPKAFVSEYAVTGKDAGKGSLLAALAEAGFLIGLERN…
1KP	Arecales	Sabal bermudana	525	+	+	+	2002653_Sabal_bermudana	>gnl|onekp|HWUP_scaffold_2002653_Sabal_bermudana	QASSSIAAVYYLFILCAIQHCIAYELKANQTALLIVDASQQLGRKIPDTLFGIFFEEINHAGAGGLWAELVSNRGFEAGGTNTPSNIDPWSIIGNESFIYVSTDTTSCFERNKVALRMDVLCDSKGSIICPPDGVGIYNPGYWGMNIEQGKTYKVILHVRSSGAVNISVSLTSSDGLQKLASTNMLAAASDVSNWTKMEFQLQSEGTNRSSRLQLTTTNKGVIWFDQVSVMPLDTYKGHGFRKELASMLADLKPRFMRFPGGTFVEGIWLRNAFRWKATIGPWEERPGHFGDVWQYWTDDGLGYFELLQLAEDLGASPVWVINNGISRNDEVDTTDILPFVQEILDSIEFARGSSNSTWGSARAAMGHPEPFQLNYVAIGNEDCGMKYYRGNYLKFYYA…
1KP	Arecales	Serenoa repens	303	+	+		2002882_Serenoa_repens	>gnl|onekp|HXJE_scaffold_2002882_Serenoa_repens	IWFDQVSVMPLDTYKGHGFRKELVSMLEDLKPRYMRFPGGCFVEGEWLRNAFRWKATIGSWEERPGHFGDVWMYWTDDGLGYLEFLQLAKDLGAFPIWVINNGISHNDEVDTIDISPFIQEILDSIEFARGSPNSTWGSARAAMGHPEPFQLNYVAIGNEDCGKKFYRGNYLKFYYAIKAAYPDINIISNCDGSSGQLDHPADLFDFHVYTSASDLFSMNRQFDHTSRTGPKIFVSEYAVTGSDAGTGSLLAALAEAAFLIGLERNSDVVQMASYAPLFVNANDRRWNPDAIVFNSWQQYGTP
1KP	Asparagales	Agapanthus africanus	392	+	+		2010268_Agapanthus_africanus	>gnl|onekp|PRFO_scaffold_2010268_Agapanthus_africanus	GEWLRNAFRWRETIGPWEERPGHFGDVWDYWTDDGLGYFEFLQLAEDLGAAPIWVFNNGISHQDEVATPSILPFVKDILDSIEFARGSPNSTWGSVRAAMGHPGPFDLHYVAIGNEDCEKPNYQGNYLKFYYALKNAYPDIKMISNCDGSSRPLDHPADLYDFHIYNSANTLFKMANQFDSTTRTGPKAFVSEYAVTGKDAGTGSLLAALGEAAFLIGLEKNSDVVDMASYAPLFVNVNDRRWNPDAIVFNSWQQYGTPSYWMQQFFKESSGATLLPSTLQVNSSNPVVASAIIWQNPADNSNNLKIKAVNFGSDSVTLKVSISGLQNTINSSGSKSTILTSNNVMDENSFQAPNKVAPMQSDLPNAGSVMDVVLSPHSIISFDLPLVSASL
1KP	Asparagales	Agapanthus africanus	513	+	+		2010269_Agapanthus_africanus	>gnl|onekp|PRFO_scaffold_2010269_Agapanthus_africanus	NIEQGKTYKVVFHVMSSGPLNLSVALTSSDGLQSLASTNIIAPASQVSNWTKMEFQLESNRANSNSRLQLTTSQKGVIWLDQVSVMPADTYKGHGFRKELISMVEDIQPRFIRFPGGCFVEGEWLRNAFRWRETIGPWEERPGHFGDVWMYWTDDGLGYFEFLQLAEDLGAAPIWVFNNGISHQDEVATPSILPFVKDILDSIEFARGSPNSTWGSVRAAMGHPGPFDLHYVAIGNEDCEKPNYQGNYLKFYYALKNAYPDIKMISNCDGSSRPLDHPADLYDFHIYNSANTLFKMANQFDSTTRTGPKAFVSEYAVTGKDAGTGSLLAALGEAAFLIGLEKNSDVVDMASYAPLFVNVNDRRWNPDAIVFNSWQQYGTPSYWMQQFFKESSGATLLPS…
1KP	Asparagales	Agave tequilana	392	+	+		2006047_Agave_tequilana	>gnl|onekp|KXSK_scaffold_2006047_Agave_tequilana	GGSYVEGGWLRNAFRWKETIGSWEERPGHFNDIWLYWTDDGLGYFEFLQLAEDLGAAPVWVINNGISHNDQVDSASILPFVQDVLDGVNFARGSPDTKWGSIRAAMGHPKPFQLNHIAIGNEDCWRSNYRGNYLKFHDGIKAIYPDIKIISNCDGSSQPLDHPADLYDFHVYTSASNMFSMVHRFDRTSRSGPKAFVSEYAVHGKDAGSGSLLAALAEASFLIGLEKNSDVVEMASYAPLFVNANNRRFSPDAIVFNSWQHYGTPSYWMQQFFRESSGAIIHPTTIQSSYSSSLVASAVTWQSPENSSSHLKIKIVNFGSDAVNLKMSVSGLQNRVTSLGSVKTVLTSANLMDENSFGVPNKVVPVPSIIPNAGPNMDVVISPHSITSFDLL
1KP	Asparagales	Allium commutatum	653	+	+	+	2015119_Allium_commutatum	>gnl|onekp|KBXS_scaffold_2015119_Allium_commutatum	FLFILLCAILMVLDSHQCYARVLDANQTLALLVDASPQSGRKIPDLLFGIFFEEINHAGAGGIWAELVNNRGFEAGGQNTPSNIVPWSIIGNETFINVMTDRTSCFERNKIALRMEILCGNSGSNNCPVGGVGVYNPGYWGMNIEKGKSYKVVLFVKSSSSLNLLVSLTSSDGLQVLASHAISASNSEVSDWKKREFQLDATESNSNSRLQLTTNQQGVIWLDQVSVMPADTYKGHGFRKELISMVEGLRPRFIRFPGGCFVEGEWLRNAFRWRESIGPWEERPGHFGDVWMYWTDDGLGYYEFLLLAEDLGAAPVWVFNNGVSHQDEVTTPNIAPFVKDILDSLEFAKGSSNSTWGKVRADMGHPEPFDLKYVAIGNEDCGKPNYRGNYLKFYYAIQN…
1KP	Asparagales	Allium sativum	653	+	+	+	2006039_Allium_sativum	>gnl|onekp|GJPF_scaffold_2006039_Allium_sativum	FLFILLCAILMVLDSHQCYARYLDANQTLALLVDASPQSGRKIPDLLFGIFFEEINHAGAGGIWAELVNNRGFEAGGQNTPSNINPWSIIGNETFINVLTDRTSCFERNKIALRMEILCGNSGSNNCPVGGVGVYNPGYWGMNIEKGKSYKVVLFVKSSGSLNLLVSLTSSDGLQVLASHAISASNSEVSDWKKMEFQLDATESNSNSRLQLTTNQQGVIWLDQVSVMPADTYKGHGFRKELISMVEGLRPRFIRFPGGCFVEGEWLRNAFRWRESIGPWEERPGHFGDVWMYWTDDGLGYYEFLLLAEDLGAAPVWVFNNGVSHQDEVTTPNIAPFVKDILDSLEFAKGSSNSTWGKVRADMGHPEPFDLKYVAIGNEDCGKPNYRGNYLKFYYAIQN…
1KP	Asparagales	Aloe vera	650	+	+	+	2013762_Aloe_vera	>gnl|onekp|JVBR_scaffold_2013762_Aloe_vera	KMCYSIFVLCSALFLICSSHSSCAVQFKANQTALLLVDGTPQASRKMPENMFGVSFEELNHAGAGGLWAELVRNRGFEAGGPNTPSNIDPWTIIGNESYITVSTDRTSCFSRNEVALQMEVFCDIKGPNICPSAGVGIYNPGYWGMNIEEGKTYKVILYIRSLESVNITASLTSSDGLQILAASNIVASDMSKWSKVQLFLESKGANVNSRFQLTTRKKGVIWLDQVSVMPLDTYKGHGFRKDLALMLVNLKPRFIRFPGGSYVEGGWLRNAFRWRETIGPWEERPGHFGDIWKYWTDDGLGYFEFLQLAEDLGATPVWVINSGISHNDQVDSSGILPFVQDILDSIEFARGDRDSKWGSIRATMGHLEPFQLNHIAIGNEDCSKSTYQGNYLKFHDGI…
1KP	Asparagales	Aloe vera	646	+	+	+	2013763_Aloe_vera	>gnl|onekp|JVBR_scaffold_2013763_Aloe_vera	IVLYALFLLWASCRSSADSLRTNQTALLTVDASPQAGRKIPDHLFGIFFEEINHAGAGGIWAELVSNRGFEAGGPNTPSNIGPWAIIGNESFINVLTDRSSCFIRNKVALRMEVLCDITGSNICPAAGVGVYNPGYWGMNIEQGKTYKVVLHVMSSGSLNLSVSLTSSDGSESLASGSVIALASEVSNWTKVELQLESKGTNRNSILQLTTTQKGVIWLDQVSVMPTETYKGHGFRKELISMIENIQPRFIRFPGGCFVEGEWLRNAFRWRESIGPWEERPGHFGDVWMYWTDDGLGYYEFLQLAEDLGAAPIWVFNNGISHQDEVDTSSILPFVKDVLDSIEFARGSPNSTWGSVRAAMGHKEPFDLRYVAIGNEDCGKPNYRGNYLKFYDAIKMAYP…
1KP	Asparagales	Asparagus densiflorus	660	+	+	+	2005827_Asparagus_densiflorus	>gnl|onekp|FGRF_scaffold_2005827_Asparagus_densiflorus	LQRTTSCVLFCALFLVSASYQSFAYDLEANQTAFLKIDASPQSGRKIPDHLFGIFFEEINHAGAGGIWAELVNNRGFEAGGPNTPSNIDPWGIIGNETFINVLTDRSSCFNRNKVALRMEVLCDRVGCPDSGVGVYNPGYWGMNIEQGKTYKVVLHVMSSGSLNLSVSLTSSDGMQTLASNNIIASASQVSNWTKIEFQLESKGTNSNSRLQLTTNQKGVIWLDQVSVMPTDTYKGHGFRKELISMIEGIKPRFLRFPGGCFVEGEWLRNAFRWRESIGPWEERPGHFGDVWMYWTDDGLGYYEFLQLAEDLGAAPIWVFNNGISHQDEVATASIAPFVKDVLDSIEFARGSPNSTWGSMRAAMGHPEPFELKYVAIGNEDCGKPNYRGNYLKFYDAIR…
1KP	Asparagales	Asparagus densiflorus	630	+	+	+	2059883_Asparagus_densiflorus	>gnl|onekp|FGRF_scaffold_2059883_Asparagus_densiflorus	AVEFKANQTGIVHVDASPSASRKIPDNMFGITFEEINHAGAGGLWAELVSNRGFEAGGPNTPSNIDPWSIIGNESYITVSTDRTSCFSRNEVALQMEVLCDSRGPNICPSSGVGIYNPGYWGMNIEQGKVYKVTLYIRSFESVNITVSLASSDGTQTLAASNIIIDTQDVSKWTKVERLLVSKGANVNSRLQLTTAKKGVYWFDQVSVMPLDTYKGHGFRMDLASMLENIKPRYLRFPGGSYVEGGWLRNAFRWKETVGPWEERPGHFGDIWLYWTDDGLGFFEFLQLAEDLGAAPVWVINNGISHNDHVDSSSILPFVQDILDGIEFARGDPDTKWGSIRATMGHPKPFQLNHIAIGNEDCWRGNYRGNYLKFYNGIKAIYPDIKIISNCDGSSHQLD…
1KP	Asparagales	Borya sphaerocephala	648	+	+	+	2020943_Borya_sphaerocephala	>gnl|onekp|EMJJ_scaffold_2020943_Borya_sphaerocephala	ASSIALFTALFLICASYHQSFAFGLEANKTAVLMVNASPQSGRKIPDHLFGIFFEEINHAGAGGIWAELVSNRGFEAGGPNTPSNIDPWAIIGNDSSILVSTDRTSCFDRNKVALRMEVLCDSGESNICPAGGVGIYNPGYWGMNIEQGKSYKVILHVRSLESVNISVSLTSSDGLQTLVSSNIISSEVSNWTKVELQLESKGTNRNSRLQLTSNRQGVIWFDQISVMPMDTYKGRGFRTELVSMLQDLKPRFIRFPGGCFVEGERLRNAFRWRESIGPWEERPGHFGDVWMYWTDDGLGYLEFLQLAEDLGATPIWVFNNGISHTDEVAPSTILPFVQDVLHSIEFARGSPNSTWGSVRAAMGHPEPFELEYVAIGNEDCGKKYYRDNYLRFYYAIKA…
1KP	Asparagales	Borya sphaerocephala	607	+	+	+	2022940_Borya_sphaerocephala	>gnl|onekp|EMJJ_scaffold_2022940_Borya_sphaerocephala	LCALYQSYALDIEANQTALLLVDASPQSGRKIPDTMFGIFFEEINHAGVGGLWAELVNNRGFEVGGPNVPSGIDPWSPIGNESYIIVSTDRSSCFSLNKVALQMEVLCDNEGPNGCPAGGVGIYNPGYWGMNIERGKTYKVILHVRSLDSMVSLTSSDGLQSLAAATVVDDIDMSNWTKVELLLESSGTNANSRLQLTTTKKGVFWFDQVSVMPLDTYKGHGFRKELVSMLVNLKPRFLRFPGGSFVEGRWQRNAFRWRETIGPWEERPGHFGDEWDYWTDDGLGYYEFLQLAEDLGASPVWVINSGISLYDQVVSSNILAFVQDILEGIQFARGDSDSKWGSIRAEMGHPEPFQLNHIAIGNQDCGKPNYKGNYLKFYAAIKAEYPDISVISNCDGSS…
1KP	Asparagales	Brodiaea sierrae	531	+	+	+	2020042_Brodiaea_sierrae	>gnl|onekp|IXEM_scaffold_2020042_Brodiaea_sierrae	NVCPDGGVGVYNPGFWGMNIENGKTYNVVLYVMASASLNLSITLTSSDGLQTLASKTIIRAASEVSNWKKEEFQFEATGTNRNSRLQLTTNQYGVIWLDQVSMMPADTYKGHGFRGDLISMIEGIKPGFIRFPGGCFVEGEWLRNAFRWRESIGPWEERPGHFGDVWLYWTDDGLGYFEFLQLAEDLGAAPIWVFNNGISHQDEVATSAILPFVKDVLDSIEFARGSPNSTWGSVRAGMGHPEPFELHYVAIGNEDCGKQYYRGNYLKFYDAIRDAYPDIKMISNCDGSARPLDHPADLYDFHIYTDANNLFSRANQFDKTSRVGPKAFVSEYAVTGHDAGTGSLLAALAEAAFLIGLEKNSDIVEMASYAPLFVNQNDRRWNPDAIVFNSWQQYGTPS…
1KP	Asparagales	Brodiaea sierrae	576	+	+	+	2020224_Brodiaea_sierrae	>gnl|onekp|IXEM_scaffold_2020224_Brodiaea_sierrae	PSNIDPWSIIGNESHIIVSTDRTSCFSRNEVALRMEVLCDGAGSNVCPPAGVGIYNPGYWGMNIEQGKNYKVILYIRSLDAVNITVSLTSADGLNILAAASIIADVSDLAKWTKVELLLTSKGTNVNSRLQLTTTKKGVFWFDQVSVIPLDTFKGHGFRSDLASMLDNLKPQYIRFPGGSYVEGGWLRNAFRWKETIGPWEERPGHFNDIWQYWTDDGLGYFEFLQLAEDLGATSVWVINNGISRNDQIDSSRISPFVQDVLDGIEFARGDSHTKWGSVRAKMGHPGPFQLNNIAIGNQDCGAKSYRGNYLKFYNRIKAIYPDIKIISNCDGSSTPLDHPADLYDFHVYTSASNMFSMVHQFDHTPRSGPKAFVSEYAVHGRDAGSGNLLAALAEAAFL…
1KP	Asparagales	Chlorogalum pomeridianum	646	+	+	+	2014235_Chlorogalum_pomeridianum	>gnl|onekp|PLBZ_scaffold_2014235_Chlorogalum_pomeridianum	VLLHAIFLVFSAYQCFAGEFKANQTGLLLVDASQQSSRKTPDNLFGITFEEINHAGAGGLWAELVSNRGFEAGGPNTPSNIDPWSIIGNESYIIVSTDRTSCFSRNEVALRMEVLCDTGGSNICPPSGVGIYNPGYWGMNIEQGKTYKVVLYIRSLESIKITVSLTSSDGLQVLAASTIIANAPDVSKWTKVERVLQSNGANVNSRLQLTTSKKGVVWFDQVSLMPVDTYKGHGFRADLASMLENLKPRYIRFPGGSYVEGGWLRNAFRWKETIGPWEERPGHFNDIWLYWTDDGLGYFEFLQLAEDLGAAPVWVINNGISHNDQVDSASILPFVQDVLDGVKFARDSPDTKWGSIRAAMGHPKPFQLNHIAIGNDDCWRSSYRGKYLKFHDRIKAIYP…
1KP	Asparagales	Chlorogalum pomeridianum	651	+	+	+	2130200_Chlorogalum_pomeridianum	>gnl|onekp|PLBZ_scaffold_2130200_Chlorogalum_pomeridianum	LFYALFLILASYQSSAHNLETNQTAVLTVDASPQPGKKISEYLFGIFFEEINHAGAGGIWAELVSNRGFEAGGPNTPSNIDPWSILGNETFINVLTDRSSCFSRNKVALRMEVLCDTAGSNICPTGGVGVYNPGFWGMNIEQGKTYKMVLHVMSSGSLNLSVSLTSSDGLQSLASTNIIRAASEVSNWTKVELELEAKGTNNNSRLQLTTNQNRVIWLDQVSVMPTDTYKGHGFRKELISLIENIKPRFIRFPGGCFVEGEWLRNAFRWRESIGPWEERPGHFGDVWMYWTDDGLGYFEFLQLAEDLGAAPIWVFNNGISHQDEVATTSILPFVKDVLDSIEFARGSANSTWGSVRAAMGHPEPFELRYVAIGNEDCGKPNYRGNYLKFYYAIRDAYPD…
1KP	Asparagales	Cyanella orchidofromis	439	+	+		2008722_Cyanella_orchidofromis	>gnl|onekp|KYNE_scaffold_2008722_Cyanella_orchidofromis	NANSRLQLTTTSKGVFWFDQISVMPLDTYKGHGFRKELVSMLANLKPRFIRFPGGSFVEGAWLRNAFRWRETIGPWEERPGHFGDIWKYWTDDGLGYFEFLQLAEDLDAAPVWNSGISQNDQVDSFHILPFVQDILDGIEFAKGKPDSKWGSVRAAMGHPQPFQLEYIAIGNQDCWGNYQRFYAAIKAAYPDIKIVSNCDGSYQPLDHPADLYDFHLYTSASDMFSRIHQFERALRTGPKAFVSEYAVHGRDAGSGSLLAALAEAGFLIGLERNSDVVAMASYAPLFVNANDRSFLPDAIVFNSWQQYGTPSYWMQQIFRESSGGIIYPSTIQANSSASLIASAITWQNLQDSSTYLKIKIVNFGGDVVNLKISVTGLQNKVNPSGSVKTVLTSGNLMD…
1KP	Asparagales	Cyanella orchidofromis	628	+	+	+	2012201_Cyanella_orchidofromis	>gnl|onekp|KYNE_scaffold_2012201_Cyanella_orchidofromis	LEANQSAVLTVDASSLSARKISDHLFGIFFEEINHAGAGGIWAELVSNRGFEAGGPNTPSNIDPWSTIGNETSIFVSTDRSSCFSRNEVALRMEVFCDTGGSNICPVGGVGIYNPGFWGMNIEQGKSYKVILYVKSSESLNLSISLTSSDGLQNLASTNIIAPSSEVSNWTKFEYELQSVGTNSNSRLQLTTNKKGIIWLDQVSVMPTDTYKGHGFRKELIAMVADLKPRFIRFPGGCFVEGDWLRNAFRWRETIGPWEERPGHFGDVWMYWTDDGLGYFEFLQLAEDLGASPIWVFNNGISHNDQVATPTVLPFVKDVLDSIEFARGSPTSTWGSVRASMGHPEPFELNYVAIGNEDCHKTYYKGNYLKFYYAIKSAYPDIKLISNCDGSYQALDHPA…
1KP	Asparagales	Disporopsis pernyi	357	+	+		2209790_Disporopsis_pernyi	>gnl|onekp|UZXL_scaffold_2209790_Disporopsis_pernyi	LQSLASTNIIASASQVSNWTKVELLLESKGTNHNSRLQLTTNHKGVIWLDQVSVMPTDTYKGHGFRKELISMIEDIKPRFMRFPGGCFVEGEWLRNAFRWRESIGPWEERPGHFGDVWMYWTDDGLGYFEFLQLTEDLGTAPIWVFNNGISHQDEVATTGILPFVKDVLDSLEFARGSPNSKWGSVRAAMGHPKPFDLKYVAIGNEDCGKTYYRGNYLKFYNAIRDAYPDIKMITNCDGSSHPLDHPADLYDFHVYNSANTLFNMHNQFDTTSRSGPKAFVSEYAVTGKDAGHGSLLAALAEAAFLIGLEKNSDVVEMASYAPLFVNDNDRRWNPDAIVFNSWQQYGTPSYWMQHFF
1KP	Asparagales	Drakea elastica	561	+	+	+	2003330_Drakea_elastica	>gnl|onekp|XZME_scaffold_2003330_Drakea_elastica	ILPLLMLLLCASYLCHAMEFEVNQTAVLLVDASPESARKMPDNMFGIFFEEINHAGAGGLWAELVSNRGFEAGGPDTPSNIDPWSTIGDESHILLSTDRSSCFVRNKVSLRMEVFCDDEGPYNCPAGGVGVYNPGYWGMYIEAGKKYKVIMYAMSMDTVDILVSLKSSDGLTYLAGDTIRADGPEMSDWTKVELVLESEETNTNSRLEITTTRKGVYWFDQVSVMPMDTYKDHGFRKDLGSMLDNLKPGFIRFPGGSFVEGEWLRNAYRWRETVGPWEERPGHFGDVWKYWTDDGLGYFEFLQLAEDVGASPVWVINNGISHNDQVFVQDILEGIEFARGDSYSKWGSVRTAMGHPEPFQLNFIAIGNQDCFMKNYRGNYLKFYSLIKASYPDIKIITN…
1KP	Asparagales	Drakea elastica	561	+	+	+	2003331_Drakea_elastica	>gnl|onekp|XZME_scaffold_2003331_Drakea_elastica	ILPLLMLLLCASYLCHAMEFEVNQTAVLLVDASPESARKMPDNMFGIFFEEINHAGAGGLWAELVSNRGFEAGGPDTPSNIDPWSTIGDESHILLSTDRSSCFVRNKVSLRMEVFCDDEGPYNCPAGGVGVYNPGYWGMYIEAGKKYKVIMYAMSMDTVDILVSLKSSDGLTYLAGDTIRADGPEMSDWTKVELVLESEETNTNSRLEITTTRKGVYWFDQVSVMPMDTYKDHGFRKDLGSMLDNLKPGFIRFPGGSFVEGEWLRNAYRWRETVGPWEERPGHFGDVWKYWTDDGLGYFEFLQLAEDVGASPVWVINNGISHNDQVFVQDILEGIEFARGDSYSKWGSVRTAMGHPEPFQLNFIAIGNQDCFMKNYRGNYLKFYSLIKASYPDIKIITN…
1KP	Asparagales	Drakea elastica	624	+	+	+	2017322_Drakea_elastica	>gnl|onekp|XZME_scaffold_2017322_Drakea_elastica	LEVNQTAFLMVNASSQSARKMSDTLFGVFFEEINHAGAGGLWAELVSNRGFEAGGPNTPSNIDPWSIIGNDATIVVATDRTSCFERNKIALRMEVVCDNKGSITCPIGGVGIYNPGYWGMNIEDGKEYKVVLYVRTAAAMYLSVSLTSPDGLQNLASSTIMTTERDMSSWTKVELLLKAQGSNTKSRLQLTTSDSGIIWFDQISVMPVDTYKGHGFRKDLFAMVADLKPRFIRFPGGCFVEGEWLRNAFRWKGTIVSWEERSGHFGDVWMYWTDDGLGYYEFLQLAEDLGASAIWVVNNGISHTDQVATPNILPFVQDTLDSIEFARGSLNSTWGSLRAAMGHPVPFELKYVAIGNEDCGKKNYRGNYLKFYYAIKAAYPDIKIITNCDGSSTPLDHPA…
1KP	Asparagales	Goodyera pubescens	449	+	+		2050205_Goodyera_pubescens	>gnl|onekp|VTUS_scaffold_2050205_Goodyera_pubescens	KARGSNAKSRFQLTTANKGIIWFDQISVMPVDTYKGHGFRKDLFAMVADLKPGFIRFPGGCFVEGEWLRNAFRWKETLVPWEERSGHFGDVWMYWTDDGLGYYEFLQLAEDLGTSAIWVVNNGVSHNDQVATSNILPFVQDTLDSIEFARGSLNSMWGSLRAAMGHPAPFELKYVAIGNEDCGKKNYRGNYLKFYYAIKAAYPDIKIITNCDGSSTPLDHPADMYDFHIYTSSKNLFAMSKQFDQTSRSGPKAFVSEYAVTGSDAGKGSLLAALGEAGFLLGLEKNSDVVEMASYAPLFVNDNDRRWNPDAIVFNSWQQYGTPSYWAQKFFKESSGAIYLPSSIQANSSGSLLSSAIFWENLEKNTKNLKIKIVNFGSDVVNLKISITGLQGTINSSRS…
1KP	Asparagales	Haemaria discolor	631	+	+	+	2013981_Haemaria_discolor	>gnl|onekp|LELS_scaffold_2013981_Haemaria_discolor	ANQTAVLSVNASSHFGRKMSDTLFGVFFEEINHAGAGGLWAELVSNRGFEAGGPNTPSNIDPWSIIGDDSTIFVATDRTSCFERNKVALRVEVLCDIVGSINCPVGGVGIYNPGYWGMNIEDGKEYKIAFYVRTSASMNLSLSLTSPDGLQNLASSNIMTGESDMSNWTKVELLFKARGSNAKSRFQLTTSNKGIIWFDQISVMPVDTYKGHGFRKDLFAMVADLKPRFIRFPGGCFVEGEWLRNAFRWKETLVPWEERSGHFGDVWMYWTDDGLGYYEFLQLAEDLGTSPIWVVNNGVSHNDQVATPNILPFVQDTLDSIEFARGSLNSKWGSLRAAMGHPAPFELKYVAIGNEDCGKKNYRGNYLKFYYAIKAAYPDIQIITNCDGSSTPLDHPADM…
1KP	Asparagales	Haemaria discolor	643	+	+	+	2019910_Haemaria_discolor	>gnl|onekp|LELS_scaffold_2019910_Haemaria_discolor	LYASYLTSAMEFEANQTAVLVVDASPESERKMPGDMFGIFFEEINHAGAGGLWAELVSNRGFEAGGPNTPSNIDPWSTIGGESYIILSTDRSSCFIRNKVALRMQVFCDDEGPNNCPEGGVGVYNPGYWGMHIEEGKKYKVIMYVMSKGIVNILVSLKSSDGLTYLAGDTISADYSKMSDWTKVEFILEAEGTNANSRLEITTSKKGVYWFDQVSVMPMDTYKEHGFRKDLGSMLEDLKPGFIRFPGGSFVEGEWLRNAYRWRETVGPWEERPGHFGDVWKYWTDDGLGYFEFLQLAEDIGASPIWVINNGISRNDQVDSSSILSFVRDTLDGIEFARGNSHSKWGSVRTAMGHPEPFPLNFIAIGNQDCFKQNYLGNYMKFHSLIKASYPDIKIITNC…
1KP	Asparagales	Hemerocallis sp	641	+	+	+	2128710_Hemerocallis_sp	>gnl|onekp|JHUL_scaffold_2128710_Hemerocallis_sp	LFYALFLVWASYQSCAQSLEANQTAVLAVDASPQSGKKISDHLFGIFFEEINHAGAGGIWAELVSNRGFEAGGPNTPSNIDPWSIIGNETFINVFTERSSCFARNKVALRMEVLCDMMGSNTCPSNGVGMYNPGFWGMNIEQGKTYKVVLHVMSSGSLNLSVSLTSSDGLQSLASTNIIASDSEVSNWTKVELQLESRGSNSSSVLRLTTTQKGIIWLDQVSVMPTDTYKGHGFRKELIAMVENLQPRFIRFPGGCFVEGEWLRNAFRWRETIGPWEERPGHFGDVWMYWTDDGLGYFEFLQLAEDLGAAPVWVFNNGISHQDEVATPSILPFVKDVLNSIEFARGSPTNSTWGKERAAMGHPEPFDLHYVAIGNEDCGKPYYRGNYLKFYYALKDAYP…
1KP	Asparagales	Hemerocallis spp	641	+	+	+	2003624_Hemerocallis_spp	>gnl|onekp|BLAJ_scaffold_2003624_Hemerocallis_spp	LFYALFLVWASYQSCAQSLEANQTAVLMVDASPQFGKKISDHLFGIFFEEINHAGAGGIWAELVSNRGFEAGGPNTPSNIDPWSIIGNETFINVFTERSSCFARNKVALRMEVLCDMMGSNTCPSNGVGVYNPGFWGMNIEQGKTYKVVLHVMSSGSLNLSVSLTSSDGLQSLASTNIIASDSEVSNWTKVELQLESTGSNSSSVLRLTTTQKGIIWLDQVSVMPTDTYKGHGFRKELIAMVENLQPRFIRFPGGCFVEGEWLRNAFRWRETIGPWEERPGHFGDVWMYWTDDGLGYFEFLQLAEDLGAAPVWVFNNGISHQDEVATPSILPFVKDVLNSIEFARGSPTNSTWGKERAAMGHPEPFDLHYVAIGNEDCGKPYYRGNYLKFYYALKDAYP…
1KP	Asparagales	Hesperaloe parviflora	488	+	+		2015542_Hesperaloe_parviflora	>gnl|onekp|CMCY_scaffold_2015542_Hesperaloe_parviflora	INITVSLTSSDGLQVLAASTIIANAPDVSKWTKVERVLQSNGANVNSRLQLTTSKKGVFWFDQVSLMPVDTYKGHGFRADLASMLENLKPRYIRFPGGSYVEGGWLRNAFRWKETIGSWEERPGHFNDIWLYWTDDGLGYFEFLQLAEDLGAAPVWVINNGISHNDQVDSASILPFVQDVLDGVKFARGSPDTKWGSIRAAMGHPKPFQLNHIAIGNEDCWRSSYRGNYLKFHDRIKAVYPDIKIISNCDGSSQPLDHPADLYDFHVYTSASNMFSMVHKFDRTSRSGPKAFVSEYAVHGRDAGSGSLLAALAEASFLIGLEKNSDVVEMASYAPLFVNANNRRFSPDAIVFNSWQHYGTPSYWMQQFFRESSGAVIHPTTIQSSYSSSLVASAITWQS…
1KP	Asparagales	Hesperaloe parviflora	407	+	+		2017028_Hesperaloe_parviflora	>gnl|onekp|CMCY_scaffold_2017028_Hesperaloe_parviflora	RFIRFPGGCFVEGEWLRNAFRWRESIGPWEERPGHFGDVWMYWTDDGLGYLEFLQLAEDLGSAPIWVFNNGISHQDEVATTSILPFVKDVLDSIEFARGSANSTWGSVRAALGHPEPFELKYVAIGNEDCGKPNYRGNYLKFYYAIRDAYPDIKMISNCDGSSGQLDHPADLYDFHVYTSADTLFKMANKFDTSRAGPKAFVSEYAVTGNDAGTGSLLAALAEAAFLIGLEKNSDVVDMASYAPLFVNKNDRRWNPDAIVFDSWQQYGTPSYWMQYFFRESSGATLLPAMIQANSSIPVVASAIIWQDSEDSSKYLKIKIVNFGSDTVNMKVSISGLQNTINSSGSKMTILTSNNVKDENSFQEPNKVVPMQSMLPNAGSVMDVVLSPHSFSSFDLQLA…
1KP	Asparagales	Johnsonia pubescens	638	+	+	+	2020111_Johnsonia_pubescens	>gnl|onekp|WTDE_scaffold_2020111_Johnsonia_pubescens	MLSSALFYALFLISASYQSYAHNLEANQTAVLMVDASPQSGKKLSDHLFGIFFEEINHAGAGGIWAELVSNRGFEAGGPNTPSNIDPWSIIGNETLINVFTERSSCFARNKVALRMEVLCDTEGSNLCPVNGVGVYNPGFWGMNIEQGKSYKVVLHVMSSGSLNLSVSLTSSDGSQSLASNNIISSASEVTNWTKVELELESKGSNSTSVLRLTTTQKGVIWLDQVSVVPVDTYKGHGFRKELITMVENLQPRFIRFPGGCFVEGEWLRNAFRWRESIGPWEERPGHFGDVWMYWTDDGLGYFEFLQLAEDLGAAPVWVFNNGISHQDEVATASILPFVKDVLDSIEFARGSANSTWGKARAAMGHPEPFDLRYVAVGNEDCGKTYYRGNYLKFYYAIK…
1KP	Asparagales	Johnsonia pubescens	641	+	+	+	2030306_Johnsonia_pubescens	>gnl|onekp|WTDE_scaffold_2030306_Johnsonia_pubescens	CIVLFYALFLVCASSRSSPAEFGADQTAVLSVNASSEAGQSLPVNMFGISFEELNHAGAGGLWAELVSNRGFEAGGPNTPSNIDPWSIIGDESTITVSTDRSSCFERNEVALRVDVLCDNEGSNICPIGGVGIYNPGYWGMNIEQGKSYKLVMYIKSLQSVNITASLASSDGLDILASSIILADASDWEKVELLLESNGANVNSRFQLTTTNTGTFWFDQVSVMPVDTFKGHGFRNDLFSMLANLKPRFIRFPGGSYVEGGWLRNAFRWRETIGPWEERPGHFNDIWKYWTDDGLGYFEYLQLAEDLGATPVWVINNGISHSDQVDTASILPFVQDILASIEFAKGDSDSNWGSVRAEMGHPEPFQLNYIAIGNEDCWRSNYRGNYLRFYDGIKSIYPD…
1KP	Asparagales	Lomandra longifolia	525	+	+	+	2022294_Lomandra_longifolia	>gnl|onekp|MUMD_scaffold_2022294_Lomandra_longifolia	YNPGFWGMNIEQGKTYKMVLHVMASGSLDLSVSLTSADGSHNLASTNVVASASQVSNWTKVELLLESTGTDRNSRLQLTTKQKGVIWLDQISVMPTDTYKGHGFRKELISMIENIKPRFIRFPGGCFVEGEWLRNAFRWRASIGPWEERPGHFGDVWMYWTDDGLGYLEFLQLAEDLGAAPIWVFNNGISHQDEVATTSILPFVKDVLDSIEFARGSPNSTWGSVRAAMGHPEPFDLKYVAIGNEDCGKTYYRGNYLKFYYAIRNAYPDIKMISNCDGSSRPLDHPADLYDFHIYTNANSLFSMTNQFDKTSRSGPKAFVSEYAVTGQDAGTGSLLAALAEAAFLIGLEKNSDVVEMASYAPLFVNTNDRRWNPDAIVFNSWQQYGTPSYWMQYFFKES…
1KP	Asparagales	Maianthemum canadense	627	+	+	+	2023349_Maianthemum_canadense	>gnl|onekp|XFJG_scaffold_2023349_Maianthemum_canadense	AVELKANQTGILLVDASAPAGRKMPDNMFGVTFEEINHAGAGGLWAEFVSNRGFEAGGPNTPSNIDPWSIIGNESYITISTDRTSCFSRNEVALRMEVLCDSAGPNICPSAGVGLYNPGYWGMNIEQGKTYKVILYMRSLESVNITISLTSSDGLLILASSTIIADTPNWTKVERLLESKGTNVNSRIQLTTTKKGVVWFDQVSVMPLDTYKGHGFRTDLVSMLKNLKPRYIRFPGGSYVEGGWLRNAFRWKETVGAWEERPGHFNDIWQYWTDDGLGYFEFLQLAEDLGAAPVWVINNGISHNDQVDSSSILPFVQDILDSIEFARGNPDSKWGSIRATMGHQEPFQLNHIGIGNEDCWRTNYRGNYLKFYNQIKAIYPDIKIISNCDGSSHQLDHPA…
1KP	Asparagales	Maianthemum canadense	648	+	+	+	2023350_Maianthemum_canadense	>gnl|onekp|XFJG_scaffold_2023350_Maianthemum_canadense	TCCVLSCALVLVWASYPSSARNLGANQTAVLNVDASPQLAKKTSDYLFGIFFEEINHAGAGGIWAELVSNRGFEAGGPNTPSNIDPWTIIGNETFINVLTDRSSCFIRNKVALRMEVLCDVAGSNICPGGGVGVYNPGFWGMNIEQGKTYKMVLHVMSSGSLNLSVSLTSSDGLQSLASTNIIASASQVSNWTKVELVLESKGTNHNSRLQLTTNQKGVIWLDQVSVMPTDTYKGHGFRKELISMIEDIKPRFMRFPGGCFVEGEWLRNAFRWRESIGPWEERPGHFGDVWMYWTDDGLGYFEFLQLTEDLGTAPIWVFNNGISHQDEVATTSILPFVQDVLDSIEFARGSPNSKWGSVRAAMGHPEPFDLKYVAIGNEDCGKKYYRGNYFKFYNAIRD…
1KP	Asparagales	Maianthemum sp	640	+	+	+	2026631_Maianthemum_sp	>gnl|onekp|RCUX_scaffold_2026631_Maianthemum_sp	LVLVWASYPSCARDLGANQTAVLNVDASPQSAKKMSDYLFGIFFEEINHAGAGGIWAELVSNRGFEAGGPNTPSNIDPWTIIGNETFINVLTDRSSCFIRNKVALRMEVLCDVAGSNICPSGGVGVYNPGFWGMNIEQGKTYKVVLHVMSSGSLNLSVSLTSSDGLQSLASTNIIASVSQVSNWTKVELVLESKGTNHNSRLQLTTNQKGVIWLDQVSVMPIDTYKGHGFRKELISMIEDIKPRFMRFPGGCFVEGEWLRNAFRWRESIGPWEERPGHFGDVWMYWTDDGLGYFEFLQLTEDLGTAPIWVFNNGISHQDEVATASILPFVQDVLDSIEFARGSPNSKWGSVRAAMGHPEPFDLKYVAIGNEDCGKKYYRGNYLKFFNAIRDAYPDIKMI…
1KP	Asparagales	Masdevallia yuangensis	626	+	+	+	2001016_Masdevallia_yuangensis	>gnl|onekp|JSAG_scaffold_2001016_Masdevallia_yuangensis	LEDVQSAVLVVNASSHSGWRISDTLFGVFFEEINHAGAGGLWAELVSNRGFEAGGPNTPSNIDPWLIIGNDSTIFVTTDRTSCFERNKVALRMEVLCDNEGSIICPVGGVGIYNPGYWGMNIEDGKQYKVVLYLRTSAAMELSVSLTSTDGLQNLASSIIKTGERDLSNWTKVELLFTAQGSNPQSRLQLVTSNKGIVWFDQTSVMPVDTYKGHGFRKELFAMVADLKPRFLRFPGGCFVEGEWLRNAFRWRETLVPWEERSGHFGDVWMYWTDDGLGYYEFLQLAEDLGASAVWVVNNGVSHNDQVATPNLLAFVQDTLNSIEFARGTSNSTWGSLRTAMGHPEPFELKYMAVGNEDCGKKNYRGNYLKYYYAIKAAYPDIEIITNCDGSSSPLDHPA…
1KP	Asparagales	Masdevallia yuangensis	647	+	+	+	2012240_Masdevallia_yuangensis	>gnl|onekp|JSAG_scaffold_2012240_Masdevallia_yuangensis	LPLIMIQLCSSCLISAIELKAKQTAVLVVDASPKSARTIPDKLFGIFFEEINHAGAGGLWAELVSNRGFEAGGSDTPSNVDPWSTIGDESNIFLSTDRSSCFIRNKIALRMEVRCDDGGPHSCPSGGVGVYNPGYWGMHIEKGKKYKVIMYVMSKDTANILVSLKSSDGLTYLAGDHIRTDASKTSDWSKVELILESEETNTSSRLEITTTKKGVYWFDQVSVMPVDTYKGHGFRKDLGSMLENLKPRFLRFPGGSFVEGAWLRNAFRWRETVGPWEERPGQFGDVWKYWTDNGLGYFEFLQLAEDIGASPIWVINNGISHNDQVDSSDILPFVKDTLDGIEFARGDSYSKWGSVRTSMGHPEPFQLNIIAIGNQDCSKQNYRGNYLKFHTLIKAAYPD…
1KP	Asparagales	Narcissus viridiflorus	575	+	+	+	2013304_Narcissus_viridiflorus	>gnl|onekp|IQYY_scaffold_2013304_Narcissus_viridiflorus	PSNIDPWSITGNATSINVLTDRTSCFIRNRVALRMEVLCDTVGSNICPDGGVGVYNPGFWGMNIEQGKTYKVVFYVMSSGSLNLAVSLTSSDGLNSLASANIMASASQVANWTKMELQLESKGTNSNSRLQLTTNQKGTIWLDQVSVMPTDTYKGHGFRKELISMIEGIKPRFIRFPGGCFVEGEWLRNAFRWRETIGPWEERPGHFGDVWGYWTDDGLGYYEFLQLAEDLGAAPIWVFNNGISHQDEVATTSILPFVQDVLDSIEFARGSPKSKWGSVRAAMGHPEPFELHYVAIGNEDCGKPNYRGNYLKFYYAIKNAYPDIMAISNCDGSSRPLDHPADLYDFHVYTSANSLFSMANRFDKASRAGPKAFVSEYAVTGNDAGKGSLLAALAEAAFL…
1KP	Asparagales	Nolina atopocarpa	634	+	+	+	2014073_Nolina_atopocarpa	>gnl|onekp|HOKG_scaffold_2014073_Nolina_atopocarpa	AVELNANQTGILLVDASARAGRKMPDNMFGVTFEEINHGGAGGLWAEFVSNRGFEAGGPNTPSNIDPWSIIGNESYITISTDRTSCFSRNEVALRMEVLCDSAGPNICPSAGVGVYNPGYWGMNIEQGKTYKVILYMRSLESVNITISLTSSDGLHILASSTIIADTPNWTKVEQLLESNGTNVNSRLQLTTTKKGVVWFDQVSVIPLDTYKGHGFRTDLVSMLENLKPRYIRFPGGSYVEGGWLRNAFRWKETVGAWEERPGHFNDIWKYWTDDGLGYFEFLQLAEDLGAAPVWVINSGISHNDQVDSSSILPFVQDILDSIEFARGNPDSKWGSIRATMGHQEPFQLNHIAIGNEDCWRTNYRGNYLKFYNQIKAIYPDIKIVSNCDGSSHQLDHPA…
1KP	Asparagales	Nolina atopocarpa	493	+	+	+	2014074_Nolina_atopocarpa	>gnl|onekp|HOKG_scaffold_2014074_Nolina_atopocarpa	MGLQMGHCIVLLHALFLLSAAHRSCAVELNANQTGILLVDASARAGRKMPDNMFGVTFEEINHGGAGGLWAEFVSNRGFEAGGPNTPSNIDPWSIIGNESYITISTDRTSCFSRNEVALRMEVLCDSAGPNICPSAGVGVYNPGYWGMNIEQGKTYKVILYMRSLESVNITISLTSSDGLHILASSTIIADTPNWTKVEQLLESNGTNVNSRLQLTTTKKGVVWFDQVSVIPLDTYKGHGFRTDLVSMLENLKPRYIRFPGGSYVEGGWLRNAFRWKETVGAWEERPGHFNDIWKYWTDDGLGYFEFLQLAEDLGAAPVWVINSGISHNDQVDSSSILPFVQDILDSIEFARGNPDSKWGSIRATMGHQEPFQLNHIAIGNEDCWRTNYRGNYLKFYNQ…
1KP	Asparagales	Nolina atopocarpa	648	+	+	+	2028688_Nolina_atopocarpa	>gnl|onekp|HOKG_scaffold_2028688_Nolina_atopocarpa	TCCVLFCALVLVWAPYPSSARNLGANQTAVLNVDASPQLAKKMSDYLFGIFFEEINHAGAGGIWAELVSNRGFEAGGPNTPSNIDPWTIIGNETFINVLTDRSSCFIRNKIALRMEVLCDVAGSNICPGGGVGVYNPGFWGMNIEQGKTYKVVLHVMSSGSLNLSVSLTGSDGLQSLASTNIIASASQVSNWTKVELVLESKGTNQNSRLQLTTNQKGVIWFDQVSVMPTDTYKGHGFRKELISMIEDIKPRFMRFPGGCFVEGEWLRNAFRWRESIGPWEERPGHFGDVWMYWTDDGLGYFEFLQLAEDLGTAPIWVFNNGISHQDEVATTSILPFVQDVLDSIEFARGSPTSKWGSVRAAMGHPEPFDLKYVAIGNEDCGKTYYRGNYLKFYNAIRD…
1KP	Asparagales	Peliosanthes minor	400	+	+		2014551_Peliosanthes_minor	>gnl|onekp|TCYS_scaffold_2014551_Peliosanthese_minor	IKPRFIRFPGGCFVEGEWLRNAFRWRESIGPWEERPGHFGDVWMYWTDDGLGYFEFLQLAEDLGTAPIWVFNNGISHQDEVATTSILPFVKDVLDSIEFARGSPNSKWGSVRAAMGHPEPFDLKYVAIGNEDCGKTYYRGNYFKFYNAIRDAYPDIKMISNCDGSSHPLDHPADLYDFHVYNSANTLFNMHKQFDATSRAGPKAFVSEYAVTGKDAGHGSLLAALAEAAFLIGLEKNSDAVEMASYAPLFVNDNDRRWNPDAIVFNSWQHYGTPSYWMQHFFKESSGATLINAAIKANSSIPVVASAIIWQNSEDNSNYLKVKIVNFGSDTVDMKISISGLQYTINAAGSTTTTLTSTNVMDENSFQAPNKVVPAQSVLPNAGSVMDVVLSPQSFTSFDL
1KP	Asparagales	Phormium tenax	645	+	+	+	2003971_Phormium_tenax	>gnl|onekp|FCEL_scaffold_2003971_Phormium_tenax	IVLFYALFSLCALFRSCAVELKANQTAVLLVNASSDAGRRLPDYMFGVSFEELNHAGAGGLWAELVSNRGFEAGGPNTPSNIDPWSIIGNESYIIVSTDRTSCFDRNEVALRMDILCDKGGSVVCPPSGVGIYNPGYWGMNIEKGNIYRVILYMRSLQSVNITASLTSSDGLQTLASSAIIADASDVSNWRKFELLLKSEGANVNSRFQLITTKKGVFWFDQVSVMPLDTYKGHGKDLASMLVDLKPRFIRFPGGSYVEGGWLRNAFQWRETIGPWEERPGHFGDIWKYWTDDGLGYFEFLQLAEDLGATPVWVINNGMSHNDQVDTSSILPFVKDILDSIEFARGNSDSKWGSVRAKMGHPEPFQLNHIAIGNEDCWRSNYRGNFLKFHDGIKSIYPD…
1KP	Asparagales	Phormium tenax	632	+	+	+	2013114_Phormium_tenax	>gnl|onekp|FCEL_scaffold_2013114_Phormium_tenax	SYQSSAHSLEANQTAVLMVDASPQLGMKISDHLFGIFFEEINHAGAGGIWAELVSNRGFEAGGPNTPSNIDPWSIIGNETLINVFTERSSCFARNKVALRMEVLCDMKGSNICPANGVGVYNPGFWGMNIEQEKTYKVVFHVMSSGSLNLSVSLTSSDGLQTLASTNVISSASEVSNWTKVELELDSQGSNSSSILRLTTSQKGVIWLDQVSVMPTDTYKGHGFRKELIAMVENLQPRFIRFPGGCFVEGEWLRNAFRWRESIGPWEERPGHFGDVWMYWTDDGLGYFEFLQLAEDLGAAPVWVFNNGISHQDEVATPSILPFVKDVLDSIEFARGSPTNSTWGKERAAMGHLEPFELHYVAIGNEDCGKQYYRGNYLKFYHAIKNAYPDIEIISNCDG…
1KP	Asparagales	Phycella aff. cyrtanthoides	645	+	+	+	2009353_Phycella_aff._cyrtanthoides	>gnl|onekp|DMIN_scaffold_2009353_Phycella_aff._cyrtanthoides	ILFYAVFFIWVSCQSCAHNLEANQTAALMVDASPQSGRKISDNLFGIFFEEINHAGAGGIWAELVSNRGFEAGGPNTPSNIDPWSIIGNETFINVLTDRTSCFIRNKVALRMEVLCDTVGSNICPDGGVGVYNPGFWGMNIEQGKTYKVVFHVMSSGSLNLAVSLTSSDGLHSLASANIMAPASQVSNWTKVELQLESKGTISNSRLQLTTSQKGTFWLDQVSVMPTDTYKGHGFRKELISMIEGIKPRFLRFPGGCFVEGEWLRNAFRWRETIGPWEERPGHFGDVWGYWTDDGLGYYEFLQLAEDLGAAPIWVFNNGISHQDEVATTSILPFVQDVLDSIEFARGSPQSKWGSVRAAMGHPEPFELHYVAIGNEDCGKPNYRGNYLRFYYAIKNAYP…
1KP	Asparagales	Phycella aff. cyrtanthoides	654	+	+	+	2024528_Phycella_aff._cyrtanthoides	>gnl|onekp|DMIN_scaffold_2024528_Phycella_aff._cyrtanthoides	FYALFYALFLLCASCRSYAVEFRANQTASLLVDASPKPGRKMPDNMFGITFEELNHAGAGGLWAELVSNRGFEAGGPNPSNIDPWSIIGNESYIFVSTDRTSCFSRNEVSLRMEVLCDNGGSTICPPAGVGIYNPGYWGMNIEQGKIYKVVLYIRSLDSVNLTVSLTSSDGLHNLASSAITADTSVVSKWTKFELQLKSEGANVNSRLQLTTTKKGVFWFDQVSVMPSDTYKGHGFRTDLVSMLENLKPQYIRFPGGSYVEGGWLRNAFRWRETIGPWEERPGHFGDIWKYWTDDGLGYFEFLQLAEDLGATPVWVINNGISHNDQVDSSSILPFVQDILDGIEFARGDPESKWGSIRATMGHPKPFQLNYIAVGNEDCWRSNYRGNYLKFHDGIKAVY…
1KP	Asparagales	Platanthera clavellata	687	+	+	+	2002282_Platanthera_clavellata	>gnl|onekp|MTHW_scaffold_2002282_Platanthera_clavellata	SAMEFEAKQTAALVVDASPESARKMPDNMFGIFFEEINHAGTGGLWAELVSNRGFEAGGPETPSNIDPWSTIGDESNILLSTDRSSCFIRNMVALRMEVFCDDEGPYSCPAGGVGVYNPGYWGMHIEEGKKYKVIMYVMSKDIMEVLVSLKSSDGSTYLAGDTIRADASKVADWSKLEIILESGGTNTNSRLEITTTKKGVYWFDQVSVMPMDTYKEHGFRKDLGSMLENLKPGFIRFPGGSFVEGEWLRNAYRWRETVGPWEERPGHFGDVWKYWTDDGLGFFEFLQLAEDIGASPVWVINNGISHHDQVESSGILSFIQDTLDGIEFARGDSETNWGAVRTAMGHHEPFQLNFIAIGNQDCFKQNYRGNYIKFYSLIKASYPDIKIITNCDASSHEL…
1KP	Asparagales	Platanthera clavellata	547	+	+	+	2007842_Platanthera_clavellata	>gnl|onekp|MTHW_scaffold_2007842_Platanthera_clavellata	DRTSCFELNKVALRVEVLCDNTGPIICPAGGVGIYNPGYWGMNIEDGKEYKIVLYVRTSSAMNLSISLTPDGLQNLASSSIMTDESDMSNWTKVELLFKAQGSNAKSRLQLTASDKGIVWFDQISVMPVDTYKGHGFRKDLFAMIADLEPRFLRFPGGCFVEGEWLRNAFRWKGTLVPWEERSGHFGDVWMYWTDDGLGYYEFLQLAEDLGTSAVWVVNNGISHNDQVATTNILPFVKDTLDSIEFARGSVNSTWGSLRAAMGHPIPFELKYLAIGNEDCGKKNYRGNYLKFYCAIKAAYPDIEIITNCDGSSTPLNHPADMYDFHIYTSSNNLFAMSKQFDHTSRSGPKAFVSEYAVTGSDAGKGSLLAALGEAGFLLGLERNSDVVEMASYAPLFVN…
1KP	Asparagales	Ruscus sp	544	+	+	+	2011872_Ruscus_sp	>gnl|onekp|LSJW_scaffold_2011872_Ruscus_sp	RSSCFIRNKVALRMEVLCDVAGSNICPSDGVGIYNPGFWGMNIEQGKTYKVVLHVMSSESLNLSVSLTSSDGLQSLASTNIIASASHVSNWTKVELVLESKGTNHNSRLQLTTNQKGVIWLDQVSVMPTDTYKGHRKELISMIEDIKPRFMRFPGGCFVEGEWLRNAFRWRESIGPWEERPGHFGDVWMYWTDDGLGYFEFLQLAEDLGTAPIWVFNNGISHQDEVATTSILPFVQDVLDSIEFAKGSPNSKWGSVRAAMGHPEPFDLKYVAIGNEDCGKTYYRGNYLKFYNAIRDAYPDIKMISNCDGSSHPLDHPADLYDFHVYNSANTLFNMHNQFDTTSRAGPKAFVSEYAVTGKDAGHGSLLAALAEAAFLIGLEKNSDVVEMASYAPLFVNDN…
1KP	Asparagales	Ruscus sp	644	+	+	+	2025090_Ruscus_sp	>gnl|onekp|LSJW_scaffold_2025090_Ruscus_sp	SVLLHALFLLSAAHRCCAVELKANQTGILFVDASAKAGRKMPDNMFGVTFEEINHAGAGGLWAEFVSNRGFEAGGPNTPSNIDPWSIIGNESYITISTDRTSCFSRNEVALRMEVLCDSAGLNMCPSAGVGVYNPGYWGMNIEQGKTYKMILYMRSLESVNISISLTSSDGLHILASSTIIADTPNWTKVERLLVSKGTNVNSRLQLTTTKKGVVWFDQVSVMPLDTYKGHGFRADLVSMLENLKPRYIRFPGGSYVEGGWLRNAFRWRETVGAWEERPGHFNDIWQYWTDDGLGYFEFLQLAEDLGAAPVWVINNGISHNDQVDSSSILPFVQDILDSIEFARGNPDSKWGSIRARMGHQKPFQLNHIAIGNEDCRRPNYRGNYLKFYNQIKAIYPDI…
1KP	Asparagales	Sansevieria trifasciata	624	+	+	+	2005729_Sansevieria_trifasciata	>gnl|onekp|MVRF_scaffold_2005729_Sansevieria_trifasciata	AVELKANQTEILLVDASARAGRKMPDNMFGVTFEEINHAGAGGLWAEFVSNRGFEAGGPNTPSNIDPWSIIGNESYITVSTDRTSCFSRNEVALRMEVLCDSSGPNTCPSAGVGVYNPGYWGMNIEQGKTYKAILYIRSLEPVTITISLTSSDGLHTLASSTIIADTPNWTKVERLLESKGTNVNSRLQLTTTKKGVVWFDQVSVIPLDTYKGHGFRADIVSMLENLKPRYIRFPGGSYVEGGWLRNAFRWKETVGAWEERPGHFNDIWKYWTDDGLGYFEFLRLAEDLDAAPVWVNNGISHNDQVDTSSILPFVQDILDGIEFARGNPDSKWGSVRAAMDHQEPFQLNHIAIGNEDCSRTNYQGNYLKFYNLIKATYPDIKIISNCDGSSHQLDHPAD…
1KP	Asparagales	Sansevieria trifasciata	627	+	+	+	2062134_Sansevieria_trifasciata	>gnl|onekp|MVRF_scaffold_2062134_Sansevieria_trifasciata	TCCVLFCALVLVWVSYPTSARNLGVNQTAFLNVDALPQSAKKMPDYLFGIFFEEINHAGAGGIWAELVSNRGFEAGGPSTPSNIEPWTIIGNETFINVLTDRSSCFIRNKIALRMEVLCDMAGSNICPGGGVGVYNPGFWGMNIEQGKTYKVVLHVMSSGSLNLSVSLTSSDGLQSLASTNIIASASQVSNWTKVELVLESSETNHNSRLQLTTNQKGVIWLDQISVMPTDTYKGHGFRKELISMIEDIKPRFMRFPGGCFVEGEWLRNAFRWRETIGPWEERPGHFGDVWMYWTDDGLGYFEFLQLAEDLGTAPIWVFNNGISHQDEVTTTSILPFVQDILDSIEFARGSPESKWGSVRAAMGHREPFDLKYVAIGNEDCGKTYYRGNYLKFYNAIRD…
1KP	Asparagales	Sisyrinchium angustifolium	535	+	+	+	2001013_Sisyrinchium_angustifolium	>gnl|onekp|LTZF_scaffold_2001013_Sisyrinchium_angustifolium	TVLWVLFILIASCRCFIADLEVNQSALLTVDASPKSARPMPDNMFGIDFEEINHSGAGGLWTELVSNRGFEAGGQSTPSDIDPWSVIGNETYITLSTDLTSCFDRNQVALRMEVLCNNGDANTCPSGGVGIYNPGYWGMNIEQGKTYNVVLYVKSLEPVNFSVSLTSSDGLQSLATAPIIAGASQNWTKVELQLKSGGTNSNSRIQLTTSKKGVYWFDQVSVMPSDTYMGHGFRKELASMLENLKPRFIRFPGGDYVKGARQRNAFRWRETIGPWEERPGHFNDVWDYWTDDGLGFFEVLQLAEDLGASPVWVVNNGISTYDQVDTTGILPFVKDVLNGIEFARGNVNSTWGSVRAAMGHAAPFKLNYVSIGNQGCQSQIYRGNYLKFYGAIKAAYSDI…
1KP	Asparagales	Sisyrinchium angustifolium	404	+	+	+	2003781_Sisyrinchium_angustifolium	>gnl|onekp|LTZF_scaffold_2003781_Sisyrinchium_angustifolium	CPTDGVGIYNPGYWGMNIEEGKTYKVVLHVMSSESLSLSVSLTSSDGLLILASADITASSSEVSNWKRIELQLRSTGTDSNSRLQLTTNKKGIVWLDQVSVMPEDTYLGHGFRKELFEMVKDMKPRFIRFPGGCYIEGEHIRNAFRWRESIGPWEDRPGHFGDVWNYWTDDGLGYFEFLQLAEDLGASPVWVFNSGNSHRDQVPTSTVLSFVKDALDSIEFARGSADSTWGSVRAAMGHPEPFELKYVAIGNEDCDKQYYRGNYLKFFYAIKDAYPDISIISNCDASSRQLDHPADLYDFHIYTGASNLFTMAHKFDSTSRNGPKAFVSEYAVTGHDAGKGSLFAALAEAAFLIGLEKNSDVVHMASYAPLFVNDNDRGWNPDAIVFNSWQQYGTPSYW…
1KP	Asparagales	Urginea maritima	634	+	+	+	2009201_Urginea_maritima	>gnl|onekp|KOFB_scaffold_2009201_Urginea_maritima	ELEANQSAILMVDASPQSGRKISDHLFGVFFEEINHAGAGGIWAELVSNRGFEAGGPNTPSNIDPWSIIGNETFINVLTDRSSCFSRNKVALRMEVLCDTVGSNICPASGVGVYNPGFWGMNIEQGKTYKVVLHVMSSASLNLSVSLASSDGLQTLASNNIIHAASEVSDWTKVEFQLESVGTNRNSRLQLTTTQKGIVWLDQVSVMPTDTYKGHGFRKDLISMVENIKPRFIRFPGGCFVEGEWLRNAFRWRESIGPWEERPGHFGDVWMYWTDEGLGYFEFLQLAEDLGAAPIWVFNNGISHQDQVSTSTILPFVKDVLDSIEFARGSPNSTWGSVRAAMGHPEPFELHYVAIGNEDCAKTNYRGNYLKFYYAIRDAYPDIKMISNCDGSSRPLDHP…
1KP	Asparagales	Vanilla planifolia	435	+	+		2063546_Vanilla_planifolia	>gnl|onekp|THDM_scaffold_2063546_Vanilla_planifolia	KGVYWFDQVSVMPMETYKGHGFRKDLASLLENLKPRFLRFPGGSFVEGVWLRNAYRWRETVGPWEERPGHFDDVWKYWTDDGLGYFEFLQLAEDFGAFPIWVVNAGISYNDEVHSSSFLPFVQDILDGVEFARGDAYSKWGSIRASMGHPEPFQLKFIAFGNQDCSRRNYRGNYLKFHSFIKAAYPDIKIITNCDASTRELDHPADLYDIHIYTSASDMFSRFHQFDLYKRTGPKVFVSEYAVTGSDAGRGSLLAALAEASFLIGVEKNSDIVEMASCAPLFVNDNDRRFNPDAIVFNSWQHYGTPTYWIQRFFSDSGGAIFHPSTVQSSSATRLAASAITFQSSEDSMAYFRIKIVNFGYEFVNLSIVLSGLEDPINAVGSKKTMLTAHNVMDENSFD…
1KP	Asparagales	Xeronema callistemon	645	+	+	+	2016830_Xeronema_callistemon	>gnl|onekp|SART_scaffold_2016830_Xeronema_callistemon	VLFYAMFLIWASYQSSAHDLEANQTAVLLVDASPQSGKKMSDHLFGIFFEEINHAGAGGIWAELVSNRGFEAGGPNTPSNIDPWSIIGNETFLSVSTDRTSRFKRNKVALRMDVLCALLGPNICPDGGVGIYNPGFWGMNIEQGKTYKVVLHVKSAGALNLSVSLTSSDGLQNLASANIIASNSEVSEWKKVELQLESVGTNSNSRLQLTTNEKGVILLDQVSVMPTDTYKGHGFRKELISMIEGIKPRFIRFPGGCFVEGEWLRNAFRWRETIGPWEERPGHFGDVWMYWTDDGLGYFEFLQLAEDLGASPIWVFNNGISHQDEVATTTILPFVKDVLDSIEFARGSPNSTWGSVRAAMGHPEPFELNYVAIGNEDCGKTYYRGNYMKFYYAIKDAYP…
1KP	Asparagales	Xeronema callistemon	647	+	+	+	2016998_Xeronema_callistemon	>gnl|onekp|SART_scaffold_2016998_Xeronema_callistemon	TVLFCALFLVCALCQSSAVEFKANKTALLLIDASTQSGRKMPDKMFGITFEEINHAGAGGLWAELVSNRGFEAGGPNTPSNIDPWSIIGNESYITVSTDRTSCFSRNEVALRMEVLCENGGSNICPPTGVGLYNPGYWGMNIEQGKTYKVIMHIRSLDSVNITVSLTSSNGLQILAAGTIIADSFDLSNWTKLELLLKSRSANVNSRLQLTTFKKGVVWFDQVSVTPLGTFKGHGFRKDLVSMLVNLKPQFIRFPGGSFVEGGWLRNAFRWRETIGPWEERPGHFNDIWKYWTDDGLGYFEFLQLAEDLGASPVWVINNGISQNDQVDSSSIVPFVQDILDGIEFARGDPASRWGFIRATMGHPEPFQLNHIAIGNEDCWKSNYRGNYLKFHSGIKAIY…
1KP	Asparagales	Yucca brevifolia	669	+	+	+	2001471_Yucca_brevifolia	>gnl|onekp|YBML_scaffold_2001471_Yucca_brevifolia	MGLQRTTYCALFYALFLILASYQSSAHNLEANQTAVLTVDASPQSGQKISEYLFGIFFEEINHAGAGGIWAELVSNRGFEAGGPNTPSNIDPWSIIGNETFINVLTDRSSCFSRNKVALRMEVLCDAAGSIICPAGGVGVYNPGYWGMNIEQGKTYKMVVHVMSSGSLNLSVSLTSSDGLQSLASTNIIRAASEVSNWTKVELQLEAKGTNRNSRLQLTTNQNRVIWLDQVSVMPTDTYKGHGFRKELISMIEENIKPRFIRFPGGCFVEGEWLRNAFRWRESIGPWEERPGHFGDVWMYWTDDGLGYFEFLQLAEDLGAAPIWVFNNGISHQDEVATTSILPFVKDILDSIEFARGSANSTWGSVRAAMGHPEPFELKYVAIGNEDCGKPNYQGNYLK…
1KP	Asparagales	Yucca brevifolia	659	+	+	+	2001473_Yucca_brevifolia	>gnl|onekp|YBML_scaffold_2001473_Yucca_brevifolia	MGLQRTTYCALFYALFLILASYQSSAHNLEANQTAVLTVDASPQSGQKISEYLFGIFFEEINHAGAGGIWAELVSNRGFEAGGPNTPSNIDPWSIIGNETFINVLTDRSSCFSRNKVALRMEVLCDAAGSIICPAGGVGVYNPGYWGMNIEQGYKMVVHVMSSGSLNLSVSLTSSDGLQSLASTNIIRAASEVSNWTKVELQLEAKGTNRSSRLQLTTNQNRVIWLDQVSVMPTDTHKGLGFRKELISLIENIKPRFIRFPGGCFVEGEWLRNAFRWRESIGPWEERPGHFGDVWMYWTDDGLGYFEFLQLAEDLGAAPIWVFNNGISHQDEVATTSILPFVKDILDSIEFARGSANSTWGSVRAAMGHPEPFELKYVAIGNEDCGKPNYQGNYLKFYY…
1KP	Asparagales	Yucca brevifolia	666	+	+	+	2001474_Yucca_brevifolia	>gnl|onekp|YBML_scaffold_2001474_Yucca_brevifolia	MGLQRTTYCALFYALFLILASYQSSAHNLEANQTAVLTVDASPQSGQKISEYLFGIFFEEINHAGAGGIWAELVSNRGFEAGGPNTPSNIDPWSIIGNETFINVLTDRSSCFSRNKVALRMEVLCDAAGSIICPAGGVGVYNPGYWGMNIEQGYKMVVHVMSSGSLNLSVSLTSSDGLQSLASTNIIRAASEVSNWTKVELQLEAKGTNRSSRLQLTTNQNRVIWLDQVSVMPTDTHKGLGFRKELISLIENIKPRFIRFPGGCFVEGEWLRNAFRWRESIGPWEERPGHFGDVWMYWTDDGLGYFEFLQLAEDLGAAPIWVFNNGISHQDEVATTSILPFVKDILDSIEFARGSANSTWGSVRAAMGHPEPFELKYVAIGNEDCGKPNYQGNYLKFYY…
1KP	Asparagales	Yucca brevifolia	466	+	+	+	2001475_Yucca_brevifolia	>gnl|onekp|YBML_scaffold_2001475_Yucca_brevifolia	RTTYCALFYALFLILASYQSSAHNLEANQTAVLTVDASPQSGQKISEYLFGIFFEEINHAGAGGIWAELVSNRGFEAGGPNTPSNIDPWSIIGNETFINVLTDRSSCFSRNKVALRMEVLCDAAGSIICPAGGVGVYNPGYWGMNIEQGYKMVVHVMSSGSLNLSVSLTSSDGLQSLASTNIIRAASEVSNWTKVELQLEAKGTNRSSRLQLTTNQNRVIWLDQVSVMPTDTHKGLGFRKELISLIENIKPRFIRFPGGCFVEGEWLRNAFRWRESIGPWEERPGHFGDVWMYWTDDGLGYFEFLQLAEDLGAAPIWVFNNGISHQDEVATTSILPFVKDILDSIEFARGSANSTWGSVRAAMGHPEPFELKYVAIGNEDCGKPNYQGNYLKFYYAIRD…
1KP	Asparagales	Yucca brevifolia	508	+	+		2026988_Yucca_brevifolia	>gnl|onekp|YBML_scaffold_2026988_Yucca_brevifolia	WGMNIEQGKTYKVVLYIRSLESINITVSLTSSDGLQVLAASTIIANAPDVSKWTKVERVLQSNGANVSSRLQLTTSKKGVFWFDQVSLMPVDTYKGHGFRADLASMLENLKPRYIRFPGGSYVEGGWLRNAFRWKETIGSWEERPGHFNDIWLYWTDDGLGYFEFLQLAEDLGAAPVWVINNGISHNDQVDSASILPFVQDVLDGVKFARGSPDTKWGSIRAAMGHPKPFQLNHIAIGNEDCGRSNYRGKYLKFHDRIKATYPDIKIISNCDGSSQPLDHPADLYDFHVYTSASNMFSMVHQFDRTSRSGPKAFVSEYAVHGRDAGSGSLLAALAEASFLIGLEKNSDVVEMASYAPLFVNANNRRFSPDVFNSWQHYGTPSYWMQQFFRESSGAVIHP…
1KP	Asparagales	Yucca filamentosa	362	+	+	+	2013079_Yucca_filamentosa	>gnl|onekp|ICNN_scaffold_2013079_Yucca_filamentosa	CFSRNKVALRMEVICDTAGSNICPPGGVGVYNPGFWGMNIEQGKTYKVVLHVMSSGSLNLSISLSSSDGLQSLASTNIIRAASEVSNWTKVELQLEAKGTNRNSRLQLTTNQNRVIWLDQVSVMPTDTYKGHGFRKELISMIETIKPRFIRFPGGCFVEGEWLRNAFRWRESIGPWEERPGHFGDVWMYWTDDGLGYFEFLQLAEDLGAAPIWVFNNGISHQDEVATTSILPFVKDILDSIEFARGSANSTWGSVRAAMGHPEPFELKYVAIGNEDCGKPNYQGNYLKFYYAIRDAYPDIKMISNCDGSSRQLDHPADLYDFHVYNSANTLFNMANKFDRTSRAGPKAFVSEYAVTGNDAGT
1KP	Asparagales	Yucca filamentosa	440	+	+	+	2013081_Yucca_filamentosa	>gnl|onekp|ICNN_scaffold_2013081_Yucca_filamentosa	CFSRNKVALRMEVICDTAGSNICPPGGVGVYNPGFWGMNIEQGKTYKVVLHVMSSGSLNLSISLSSSDGLQSLASTNIIRAASEVSNWTKVELQLEAKGTNRNSRLQLTTNQNRVIWLDQVSVMPTDTYKGHGFRKELISMIETIKPRFIRFPGGCFVEGEWLRNAFRWRESIGPWEERPGHFGDVWMYWTDDGLGYFEFLQLAEDLGAAPIWVFNNGISHQDEVATTSILPFVKDILDSIEFARGSANSTWGSVRAAMGHPEPFELKYVAIGNEDCGKPNYQGNYLKFYYAIRDAYPDIKMISNCDGSSRQLDHPADLYDFHVYTSADTLFKMTNKFDSTSRAGPKAFVSEYAVTGNDAGTGSLLAALAEAAFLIGLEKNSDVVEMASYAPLFVNKND…
1KP	Asparagales	Yucca filamentosa	469	+	+	+	2013082_Yucca_filamentosa	>gnl|onekp|ICNN_scaffold_2013082_Yucca_filamentosa	RTTYCALFYALFLILTSYQSSAHNLEANQTAVLTVDASPQSGQKISEYLFGIFFEEINHAGAGGIWAELVSNRGFEAGGPNTPSNIDPWSIIGNETFINVLTDRSSCFSRNKVALRMEVLCDAAGSNICPAGGVGVYNPGYWGMNIEQGKTYKVVLYIRSVESINITVSLTSSDGLQVLAATTIIANAPDVSKWTKVERVLQSNGANVSSRLQLTTSKKGVFWFDQVSLMPVDTYKGHGFRADLASMLENLKPRYLRFPGGSYVEGGWLRNAFRWKETIGSWEERPGHFNDIWLYWTDDGLGYFEFLQLAEDLGAAPIWVFNNGISHQDEVATTTSILPFVKDILDSIEFARGSANSTWGSVRAAMGHPEPFELKYVAIGNEDCGKPNYQGNYLKFYYA…
1KP	Asparagales	Yucca filamentosa	646	+	+	+	2013083_Yucca_filamentosa	>gnl|onekp|ICNN_scaffold_2013083_Yucca_filamentosa	VLFHAIFLVFSAYRSFAVELKANQTGLLLVDASPQTGRQMPDNLFGITFEEINHAGAGGLWAELVSNRGFEAGGPNTPSNIDPWSIIGNESYIIVSTDRTSCFSRNEVALRMEVLCDTGGSNVCPPDGVGIYNPGYWGMNIEQGKTYKVVLYIRSVESINITVSLTSSDGLQVLAATTIIANAPDVSKWTKVERVLQSNGANVSSRLQLTTSKKGVFWFDQVSLMPVDTYKGHGFRADLASMLENLKPRYLRFPGGSYVEGGWLRNAFRWKETIGSWEERPGHFNDIWLYWTDDGLGYFEFLQLAEDLGAAPVWVINNGISHNDQVDSASILPFVQDVLDGVKFARGSPDTKWGSIRAAMGHPKPFQLNHIAIGNEDCGRSNYRGKYLKFHDRIKATYP…
1KP	Liliales	Colchicum autumnale	471	+	+	+	2000339_Colchicum_autumnale	>gnl|onekp|SFCT_scaffold_2000339_Colchicum_autumnale	NNRGFEAGGPNTPSNIDPWSIVGNESFLYVSTDRTSCFDRNKVALRMEILCDKMGSNICPADGVGIYNPGFWGMNIEEGKAYKVILHVRSSTLVNLSVSLTSSDGLEKLASSKIIAAASDVSNWTKFELMLESSGTNSNSRLQLTTTEKGVIWIDQVSLMPVDTYKGHGFRKELVSMLLDLKPRFIRYPGGCFVEGEWLRNAFRWRESIGPWEERPGHFGNVWMYWTDEGLGYLEFLQLAEDIGASSVWVVNNGISHQDQVDTSSILPFVQEALDSIEFARGSPTSTWGSVRAALGHPEPFELNYVAIGNEDCGKKNYRGNYLKFYYAIKSAYPDIEIISNCDGSDKPLDHPADLYDYHIYTSATNLFSMANHFDRTSRTGPKAFVSEYAVTGNDAGKG…
1KP	Liliales	Colchicum autumnale	577	+	+	+	2012661_Colchicum_autumnale	>gnl|onekp|OVRB_scaffold_2012661_Colchicum_autumnale	GFEAGGPNTPSNIDPWSIVGNESFLYVSTDRTSCFDRNKVALRMEILCDKMGSNICPAGGVGIYNPGFWGMNIEEGKAYKVILHVRSSTLVNLSVSLTSSDGLEKLASSKIIAAASDVSNWTKFELMLESSGTNSNSRLQLTTTEKGVIWIDQVSLMPVDTYKGHGFRKELVSMLLDLKPRFIRYPGGCFVEGEWLRNAFRWRESIGPWEERPGHFGNVWMYWTDEGLGYLEFLQLAEDIGASSVWVVNNGISHQDQVDTSSILPFVQEALDSIEFARGSPTSTWGSVRAALGHPEPFELKYVAIGNEDCGKKNYRGNYLKFYYAIKSAYPDIEIISNCDGSDKPLDHPADLYDYHIYTSATHLFSMADHFDRTSRTGPKAFVSEYAVTGNDAGKGSLL…
1KP	Liliales	Gloriosa superba	581	+	+	+	2013563_Gloriosa_superba	>gnl|onekp|GDKK_scaffold_2013563_Gloriosa_superba	VNNRGFEAGGPNTPSNIDPWSIVGNESFLFVSTDRTSCFERNKVALRMEILCDKMGSNICPGDGVGIYNPGFWGMNIEEGKAYKVVLHVRSLASLNLSVSITSSDGLEKLASANIIAAASDVSNWKKIELMLESSGTNSNSRLQLTTTDKGVIWIDQVSLMPVDTYKGHGFRKELVSMLLDLKPRFIRFPGGCFVEGEWLRNAFRWKESIGPWEERPGHFGDVWMYWTDEGLGYLEFLQLAEDIGASPVWVVNNGISHQDQVDTSSILPFVQEALDSIEFARGSPNSTWGSVRAALGRPEPFELNYVAIGNEDCGKKNYRGNYLKFYYAIKAAYPDIEIISNCDGSDKPLDHPADLYDYHVYTSATSLFSMTSHFDRTSRTGPKAFVSEYAVTGNDAGK…
1KP	Liliales	Helonias bullata	654	+	+	+	2004237_Helonias_bullata	>gnl|onekp|OOSO_scaffold_2004237_Helonias_bullata	MGLREASSGAILYALILICASYRSLAYGLKANQTAALMIDGSPQSGRKIPDTLFGIFFEEINHAGAGGIWAELVSNRGFEAGGLNTPSNIDPWSIIGNQSFVLAATDLTSCFIRNKVALRMEVLCDQGGSNSCPADGVGIYNPGYWGMNIEQGKAYKVSLHVRSFGSMNLSVSLTSSDGLQNLASANIIAASSEMSNWTKVELLLESRGANVNSRLQLTTTKKGVIWFDQVSVMPVDTYKGHGFRKELVSMLADLKPRFIRFPGGCFVEGEWLRNAFRWRAAIGPWEERPGHFGDVWMYWTDDGLGYLEFLQLAEDLDASPIWVFNNGISHNDQVDTTSVFPFVQDVLDSLEFAKGGPNSTWGSVRAAMGHPEPFKLNYVAIGNEDCGKKNYRGNYLKF…
1KP	Liliales	Helonias bullata	398	+	+		2017751_Helonias_bullata	>gnl|onekp|OOSO_scaffold_2017751_Helonias_bullata	PRFIRFPGGSFVEGEWLRNAFRWRETIGNWEQRPGHFGDVWKYWTDDGLGYFEFLQLAEDLGASPVWVVNNGISLNDQVDYSSNLAFVQDILDSIEFARGDPNSTWGSIRAAMGHPERFQLNYVALGNQDCWNKNYRGNYLRSYSAIKAAYPDINIISNCDGSSSALDHPADIYDFHVYTSASDMFSRAHQFDHTSRAGPKAFVSEYAVTGADAGTGSFLAALAEAGFLIGLEKNSDVVEMASCAPLFVNDNDRGFNPDAIVFNSWNQYGTPSYWMQHFFKESSGAILHPSMVQANFSSSLVASATTWQRSEDSSNYLKIKIVNFGNDIVNLKITIAGLEDDVDSFGSTKTILTSGNLMDENSFTEPNKVIPVMSMLPDAGMEMEAAILPHSFTSFDL
1KP	Liliales	Smilax bona nox	290	+	+		2073943_Smilax_bona_nox	>gnl|onekp|MWYQ_scaffold_2073943_Smilax_bona_nox	VRAAMGHPEPFQLNYVAFGNEDCGKKNYRGNYVKFYYAIQASYPDIKVISNCDGSSRQLDHPADLYDFHIYTSAGNLFSMAHQFDHTSRTGPKAFVSEYAVTGSDSGHGSFLAGLAEAGFLVGLERNSDVVAMASYAPLFVNENDRRWNPDAIVFDSSRQYGTPSYLVQQFFKESSGATLQPSVLQANFSGSLIASAITWQATEDKSKYLQIKIVNFGSDTVNLTISVVELQNAVNPAGSTKTLLTSNNLMDENSFEEPNKVVPVQSTLPNAGTEMDVVISPHSFTSFDL
1KP	Liliales	Xerophyllum asphodeloides	384	+	+		2005616_Xerophyllum_asphodeloides	>gnl|onekp|AFLV_scaffold_2005616_Xerophyllum_asphodeloides	EWLRNAFRWRETIGTWEERPGHFGDVWKYWTDDGLGYFEFLQLAEDLGASPVWVINNGISHNDQVDSSTISAFVQDILNSIEFARGNPNSTWGSIRAAMGHPKPFQLNYVALGNQDCWNKNYRGNYLRSYSAIKAAYPDIKVISNCDGSSHALDHPTDLYDFHVYTSASDMFSRAHQFDHTARAGPKAFVSEYAVTGTDAGTGTLLSALAEAGFLIGLEQNSDVVEMASCAPLFVNNNDRRFNSDAIVFNSWSQYGTPRYWMQHFFKESSGAILHPTVIQASFSSSLIASATTWQSSNDGSHYLKIKIVNFGNDIVNLKISVAGLEDAVKSFGSRKTVLTSSNLMDENSFKEPNKVVPVSSMLPNAGTEMAVVISPHSFTSFDL
1KP	Liliales	Xerophyllum asphodeloides	650	+	+	+	2014842_Xerophyllum_asphodeloides	>gnl|onekp|AFLV_scaffold_2014842_Xerophyllum_asphodeloides	KASSSALLFLLLLICASYRSLAYGLEANQTASLMIDASPLSGRKISDTLFGIFFEEINHAGAGGIWAELVSNRGFEAGGPNTPSNIDPWSVIGNESSILLSTDRTSCFNRNKVALRMDILCDEGGPNSCPSDGVGVYNPGYWGMNIEEGKEYKVALHVLSLNLRNITVQLRSSVGLQILASTDITISSSEISNWTKVELLLKSSGTNTNSRLQLTTTGKGVIWFDQVSVMPVDTYKGHGFRKELFSMLADLKPRFLRFPGGCFVEGEWLRNAFRWREAIGPWEERPGHFGDVWMYWTDDGLGYLEFLQLAEDLGTAPVWVFNNGISHNDQVDTTSVLPFVQDVLNSLEFARGGPNSTWGSVRAAMGHPEPFQLNYVAIGNEDCGKKNYRGNYLKFYYAI…
1KP	Pandanales	Freycinetia multiflora	654	+	+	+	2005858_Freycinetia_multiflora	>gnl|onekp|DGXS_scaffold_2005858_Freycinetia_multiflora	MGVRWVLCSALFYTLLLLCGSYGGRAFELEDTQMATLLVNASPQSAREMPDHLFGIFFEEINHAGAGGLWAELVSNRGFEAGGQNTPSNIDPWSIVGNESYITVSTDRTSCFSRNEIALRMEVLCDNGGSNICPASGVGIYNPGFWGMNIEDGKSYSVIFYVRSMEALNLSISLTSSDGLQTLAAANLIADSSEMSNWTKVKFVLEAIGTNSNSRLQLTTTKKGVIWFDQVSVMPLDTYKGHGFRNDLVSMLADLKPRFVRFPGGCFVEGEWLRNAFRWRETIGPWEERPGHFGDVWMYWTDDGLGYFELLQLAEDIGASPVWVFNNGISHNDEVDPSIILPFVKDILDSIEFARGDPESTWGSVRAKIGHPEPFKLNYIAIGNEDCGRRNYRGNYLKF…
1KP	Pandanales	Freycinetia multiflora	619	+	+	+	2005859_Freycinetia_multiflora	>gnl|onekp|DGXS_scaffold_2005859_Freycinetia_multiflora	TLLVNASPQSAREMPDHLFGIFFEEINHAGAGGLWAELVSNRGFEAGGQNTPSNIDPWSIVGNESYITVSTDRTSCFSRNEIALRMEVLCDNGGSNICPASGVGIYNPGFWGMNIEDGKSYSVIFYVRSMEALNLSISLTSSDGLQTLAAANLIADSSEMSNWTKVKFVLEAIGTNSNSRLQLTTTKKGVIWFDQVSVMPLDTYKGHGFRNDLVSMLADLKPRFVRFPGGCFVEGEWLRNAFRWRETIGPWEERPGHFGDVWMYWTDDGLGYFELLQLAEDIGASPVWVFNNGISHNDEVDPSIILPFVKDILDSIEFARGDPESTWGSVRAKIGHPEPFKLNYIAIGNEDCGRRNYRGNYLKFYYAIKSAYPDIKVISNCDGSSQQLDHPADLYDFHI…
1KP	Pandanales	Freycinetia multiflora	237	+	+		2102602_Freycinetia_multiflora	>gnl|onekp|DGXS_scaffold_2102602_Freycinetia_multiflora	DDGLGYFEFLQLAEDIGASPVWVVNNGVSHNDQVNPSSILPFVQDTLDSIEFARGPPDSKWGSVRANMGHAEPFRLNYIAIGNEDCGKRNYRGNYLKFYYAIKAAYPDIKIVSNCDGSSHSLDHPADLYDFHVYTSASDMFSRTHQFDKTSRSGPKAFVSEYAVTGKDAGTGSLYAALAEAAFLIGLERNSDIVEMASYAPLFVNGNDRRWNPDAIVFNSWQHYGTPSYWMQQFFKE
1KP	Pandanales	Ludovia sp	644	+	+	+	2046794_Ludovia_sp	>gnl|onekp|VVVV_scaffold_2046794_Ludovia_sp	LIYALLLLCASYGCRSSELEATQTASLLVDASLLSAQKMSDHMFGIFFEEINHAGAGGLWAELVSNRGFEAGGQNTPSNIDPWSIIGNESYINVSTDRTSCFSRNKIALQMEVLCDNGGSNICPSGGVGIYNPGYWGMNIEDGKSYKVTLYVRSMEAINLSISLTSSDGLQILAAANLIADSSEVSNWTKVGFVLESRGTNSNSRLQLTTTKKGIIWLDQVSVMPLDTYKGHGFRKDLASMLADLKPQFIRFPGGCFVEGDWLRNAFRWRETIGPWEERPGHFGDVWMYWTDDGLGYFEFLQLAEDIGASPVWVVNNGVSHNDQVDPSTILAFVKDMLNSIEFARGDPESTWGSIRAKMGHPEPFKLNYIAIGNEDCGKRNYRGNYLRFYYAIKAAYPD…
1KP	Pandanales	Stemona tuberosa	313	+	+		2006527_Stemona_tuberosa	>gnl|onekp|VBHQ_scaffold_2006527_Stemona_tuberosa	QDTLNSIEFARGDPESTWGSIRAKMGHPEPFKLNYMAIGNEDCGKRNYRGNYLKFYYAIKAAYPDISIISNCDGSSHPLDHPADLYDFHIYTSANDMFSRNNQFDKTSRSGSGPKAFVSEYAVTGKDAGTGSLYAALAEAAFLIGLEKNSDIIEMASYAPLFVNDNDRRWNPDAIVFNSWQHYGTPSYWMQQFFKESSGSMFHPTMIQANFSTPLVASAITWQSPEDSSSYLKIKIVNFGSDSYNLKVTVAGLQDVVNSLGSTMTLLTSNNIMDGNSFKENKVVPVQNMLSNAGTEMTVILPPHSFTSFDLSL
1KP	Pandanales	Talbotia elegans	622	+	+	+	2083687_Talbotia_elegans	>gnl|onekp|SILJ_scaffold_2083687_Talbotia_elegans	NQTAKLLVDATNQAGRKIPDTLFGIFFEEINHAGAGGLWAELVSNRGFEAGGQNTPSNIGPWSVIGNESYIKVGTDRTSCFERNKIALRMDVLCDSKGSNICPPGGVGIYNPGYWGMNIQQGKSYQLIFYMKSVDSVNLSISLTSADGLQSLAATSVVADGSETSNWTKVELMLQSTAGNSNSRLQLTTSKSGVVWLDQVSLIPLDTYKGHGFRKDLASMLADLKPRFIRFPGGCFVEGEWLRNAFRWRESIGPWEERPGHFGDVWMYWTDEGLGYFEFLQLAEDIGAAPVWVINNGVSHQDQVDTSDILPWVQDALDSIEFARGDPQSTWGSVRAKMGHPEPFELKYVAVGNEDCGKKNYRGNYLRFYYAIKAAYPDIKIISNCDGSSKPLDHPADLY…
1KP	Poales	Aristida stricta	448	+	+		2014745_Aristida_stricta	>gnl|onekp|HATH_scaffold_2014745_Aristida_stricta	IWFDQVSLMPSETYMVHGFRKDLATMLSNLKPRFLKFPGGNYVMGNYLLNAFRWSDTVGPWEERPGHFNDAWGYWTDDGLGFFEFLQLAEDLGACPVWVVNDGVSLNEEVPSATIASFVKDVVNGIEFARGDSQTTWGSVRAAMGHPEPFQLYYVSIGNQECSRHYYKENYVKFYSAIKASYPDIKIISSCDRSTISPVNPADLYDVHVYTSSGDMFSKSRMFESTPRSGPKAIVSEYAVTGSDAGRGTLIAALAEAAFLIGLERNSDVVEMASCAPLFVNDNDRRWNPDAIVFNSWQHYGCPNYWMLHFFKDSSGAQLHPSTVQVSNYDQLVTSAITWKDSQDGNLYLKIKVVNFGNKAVNLNISVTGLESGIQTFGSIKTVLTSGWLRDENSFDHPD…
1KP	Poales	Avena fatua	647	+	+	+	2017930_Avena_fatua	>gnl|onekp|RMVB_scaffold_2017930_Avena_fatua	LCSLLLLSLSCDCMAAELNQAQAALLQVNTSWEAARKIPQTLFGLFFEEINHAGAGGIWAELVSNRGFEAGGQNTPSNIDPWTIIGDESSIYVKTERASCFSKNIIALRMEVLCDECPAGSVGIYNPGFWGMNIEEGKTYKLVMYIRSMEPVELTASLTCSDGLQNLASADIVDNNVSDWRKIELQLIAQGTCRTSRLELTTSKRGVIWIDQVSLLPSDTYKGHGFRKELIHMLMDLRPQFLRFPGGCFVEGNWLRNAFRWRETIGPWEERPGHYGDVWNYWTDDGLGYYEFLQLAEDLGAEPIWVFNAGISHRDEVDTTTLRPFVEDILNSLEFARGSAESTWGSVRAAMGHSERFPLKYVAIGNEDCYKQLYQGNYLKFYYAIREAYPDIQIISNCD…
1KP	Poales	Avena fatua	518	+	+		2017932_Avena_fatua	>gnl|onekp|RMVB_scaffold_2017932_Avena_fatua	MNIEDGKTYNLVMHIRSPETLVLTVSLTSSDGLRILVSAVVRVSGTSKWTKLDQSLIAKGTDRTSRLQIQITANMKGVVWLHQISLMPLDTYKGHGFRTELISMLLDLRPRFLRFPGGCFVEGNSLKNAFRWRDSIGPWEERPGHYGDVWNYWTDDGLGYYEFLQLAEDLGAEPIWVFNAGISHRDEVDTTTLRPFVEDILNSLEFARGSAESTWGSVRAAMGHSERFPLKYVAIGNEDCYKQLYQGNYLKFYYAIREAYPDIQIISNCDGSSKPLDHPADLYDFHVYSNATFIFLMKEKFTRTSRTGPKVFVSEYAVTDPRDAGNGSLLASLSEAAFLIGLEKNSDIVHMASYAPLFVNDNDRFWSPDAIVFNSWQQYGTPSYWMQTFFRESSGSVIH…
1KP	Poales	Brocchinia reducta	535	+	+	+	2080462_Brocchinia_reducta	>gnl|onekp|BYPY_scaffold_2080462_Brocchinia_reducta	ASLGVVIYALFILFGSYECSARALEANKSAELLVDASPRSSRQIPDTLFGIFFEEINHAGAGGLWAELVSNRGFEAGGPNTPSNIDPWSVIGNETFVTVATDRTSCFSRNIVALRMEVHCDNTGSIVCPAMGVGIYNPGYWGMNIEQGKSYKVVLHVKSTGSVNFTVSLTNSNGLDLASTNVIASAADVSNWTKVELQLDSKGTDADSTFQLRTTNKGVIWFDQLSVMPLDTYKGHGFRKELFSMLSDLKPRFIRFPGGCFVEGDWLRNAFRWKETIGPWEERPGHFGDVWLYWTDDGLGYFEFLQLAEDLGAAPVWVVNNGISHNDQVDTTGVLPFAQEILDSIEFARGSSDSTWGSVRAAMGHPDPFELKYMAIGNEDCWKKNYRGNYIKFYSAIKD…
1KP	Poales	Cymbopogon nardus	363	+	+		2001003_Cymbopogon_nardus	>gnl|onekp|ROEI_scaffold_2001003_Cymbopogon_nardus	WHYWTDDGLGYYEFLQLAEDLGAAPIWVFNNGISHQDEVDTAAIAPFVKDVLDSLEFARGSADSTWGSVRAAMGHPEPFPVKHVAIGNEDCGKKFYRGNYLKFYNAIREAYPDIQMISNCDGSSRPLDHPADLYDFHVYTDSKTLFNMRTQFDRTSRSGPKAFVSEYAVWRSDAGRGSLAEAAFLTGLEKNSDIVYMASYAPLFVNNNDQTWNPDAIVFNSWQHYGTPSYWMQTLFRESSGAMLHPTTISSSYSGSLAASAITWQDSENSFLRVKVINFGSDAVTLSISTSGLEASINALGSTATVLTSANVMDENSFSNPTKVAPVKSDLGNAAEKMQVMLAPHSFSSFDLALAQSKLIAEM
1KP	Poales	Cymbopogon nardus	311	+	+		2001005_Cymbopogon_nardus	>gnl|onekp|ROEI_scaffold_2001005_Cymbopogon_nardus	WHYWTDDGLGYYEFLQLAEDLGAAPIWVFNNGISHQDEVDTAAIAPFVKDVLDSLEFARGSADSTWGSVRFPVKHVAIGNEDCGKKFYRGNYLKFYNAIREAYPDIQMISNCDGSSRPLDHPADLYDFHVYTDSKTLFNMRTQFDRTSRSGPKAFVSEYAVWRSDAGRGSLLASLAEAAFLTGLEKNSDIVYMASYAPLFVNNNDQTWNPDAIVFNSWQHYGTPSYWMQTLFRESSGAMLHPTTISSSYSGSLAASAITWQDSENSFLRVKVINFGSDTVTLSISTSGLQASINALGSTTTVLTSANVMDE
1KP	Poales	Cymbopogon nardus	661	+	+	+	2012794_Cymbopogon_nardus	>gnl|onekp|ROEI_scaffold_2012794_Cymbopogon_nardus	VLVLVCSLCQILYVGSVVAQTAQLSVDASPLNAQTIPGNMFGIFFEEINHAGAGGLWAELVSNRGFESGGSNTPSNIDPWLIIGDESNIIVATDRSSCFATNPIALRMEVLCGGSGTNACPSGGVGVYNPGYWGMNIERTKVYRLTMYIRSSELVELTVSLTSSDGLQNLASHTIMGDKEDFAEWTKVEFDLQSNYTNTNSRLQLTTTKSGIIWFDQVSLMPSDTYMGHGFRKDLASMLANLKPRFLKFPGGNYVMGNYLINSFRWSETVGPWEERPGHFNDAWAYWTDDGLGFFEFLQLAEDLGACPVWVVNDGASIYQEVPSATIAAFVKDVVNGIEFARGDPETTWGSVRAAMGHPEPFQLSYVSIGNQECSKYYYKDNYVKFYSAIKASYPDIKI…
1KP	Poales	Cyperus papyrus	642	+	+	+	2001707_Cyperus_papyrus	>gnl|onekp|PWSG_scaffold_2001707_Cyperus_papyrus	IIVLYAILLICISTKYGACGLESNKSAILGIDASAESGRKIPDTLFGIFFEEINHAGAGGIWAELVNNRGFEAGGQNTPSDFSPWVIIGNETSVLVGTDRTSPFKRNPVALRVQSNCDGDGCPSAGVGVYNPGFWGMNFEDGKGYKLILFIKSLDSINISVSLTTSDGLQTLATTNIAASDSDVSDWIKVQLELFAVGSTPNGRLQLTTRKKGVFWLDQVSLMPMDTYMGHGFRKDLVSMLADLKPAFIRFPGGCYVEGERLWNAFRWTASIGPWEERPGHFGDVWDYWTDDALGYFEFLQLAEDLGASPVWVINNGLSHRESVRTTNILPWVQDVLNSIEFARGDSNSTWGSIRASMGHPDPFQLNYMAIGNEDCGKKFYKENYLKFYYAIKEAYPDI…
1KP	Poales	Cyperus papyrus	664	+	+	+	2001708_Cyperus_papyrus	>gnl|onekp|PWSG_scaffold_2001708_Cyperus_papyrus	MDIKRMPPIIVLYAILLICISTKYGACGLESNKSAILGIDASAESGRKIPDTLFGIFFEEINHAGAGGIWAELVNNRGFEAGGQNTPSDFSPWVIIGNETSVLVGTDRTSPFKRNPVALRVQSNCDGDGCPSAGVGVYNPGFWGMNFEDGKGYKLILFIKSLDSINISVSLTTSDGLQTLATTNIAASDSDVSDWIKVQLELFAVGSTPNGRLQLTTRKKGVFWLDQVSLMPMDTYMGHGFRKDLVSMLADLKPAFIRFPGGCYVEGERLWNAFRWTASIGPWEERPGHFGDVWDYWTDDALGYFEFLQLAEDLGASPVWVINNGLSHRESVRTTNILPWVQDVLNSIEFARGDSNSTWGSIRASMGHPDPFQLNYMAIGNEDCGKKFYKENYLKFYYA…
1KP	Poales	Cyperus papyrus	627	+	+	+	2010425_Cyperus_papyrus	>gnl|onekp|PWSG_scaffold_2010425_Cyperus_papyrus	ESATLNADASSQSARLLPPTLFGIFFEEINHAGAGGLWAELVNNRGFEAGGKNTPSIFDPWVQIGNDSNIIVSTDRTSTFQRNEVALKMQVLCSDNDNSNPCPSQGVGVYNPGFWGMNIEDGQVYNVVLYIMSVDSVDLSVSLTSSDGSQNLAQHTIQADEQEFSCWTKVQFELQAAGTNSNSRLQITTNKSGTIWFDQISVMPSDTFMGHGFRKDLASMLANLKPRFLRFPGGSYSQGGRLMNAFRWKSTVGPWQQRPGHFNDVWNYWTDDGLGYFEFLQLAEDLGALPVWVIHNGISLNDQINPSSLPSFVEDIIDGIEFARGDSDSNWGSVRAEMGHPNPFELKFISIGNQECGNSNYKANYLNFYTTIKAAYPDIKVVTNCDGSNGQLDHPADLY…
1KP	Poales	Cyperus papyrus	549	+	+	+	2010655_Cyperus_papyrus	>gnl|onekp|PWSG_scaffold_2010655_Cyperus_papyrus	FQRNPVALRVQSNCNADACPSAGVGVYNPGYWGMNIEDGKGYKLILYVKSTDSVDINVALTNSDGSQTLATTNIVASASDVSNWTKVQFELFATGSTTNGRLQFTTKKQGVFWLDQVSLMPMDTYKGHGFRKDLLSMVADLKPRFLRFPGGCYVEGERLWNAFRWSASIGPWEERPGHFGDVWNYWTDDGLGYLEFLQLAEDLGAAPVWVINNGISHEDSVNTANIGPWVQDSLDSIEFARGSADSTWGSVRAAMGHPEPFTLKYMAIGNEDCGKPYYTGNYVMFYNAIKNAYPDMNIITNCNALGTTLDHPSDYYDFHTYTTANGMFSQRDLFSSAKRSGPKAFVSEYAVWQKDGGKGTLLASLAEAAFLIGLEKNSDIVEMASYAPLFVNDNDRRWS…
1KP	Poales	Cyperus papyrus	570	+	+	+	2010858_Colchicum_autumnale	>gnl|onekp|SFCT_scaffold_2010858_Colchicum_autumnale	NNRGFEAGGSNTPSNIDPWSIIGNESYIIVSTDRTSCFTRNEVALRMEVQCDGRGSNGVGIYNPGFWGMNIKQGKTYKVSLHVRSLNPMKLSVSLTSSDGLTNLASATIISADSFARSNWTKVELLLESKGTNTNSRLQLTTNEKGVIWFDQVSVMPFNTYKGHGFREELASMLADLRPRFLRFPGGNYVEGGWLANAFRWKETIGPWEERPGHFNDVWSYWTDDGLGYFEFLQLAEDLGASPVWVISSGSSLNDQVGSSTISSFVKDILNGIEFARGDPGSTWGSRRAEMGHKKPFQLNYVGIGNQDCWRKNYQGNYMRFYSAIKAAYPDIKIISNCDGTSGTLNHPADLYDFHVYTSANDMFSKAHLFDSTSRTGPKAFVSEYAVTGKDAGTGSLFA…
1KP	Poales	Deschampsia cespitosa	461	+	+		2016781_Deschampsia_cespitosa	>gnl|onekp|IADP_scaffold_2016781_Deschampsia_cespitosa	QKLIAKGTSRTSRLQITSNKKGVVWLDQVSLMPSDTFKGHGFRKELVSMLLDLKPRFLRFPGGCFVEGDWLRNAFRWRESIGPWEERPGHFGDVWHYWTDDGLGYYEFLQLSEDLGAAPIWVFNNGISHNDEVSTAAIAPFVKDVLDSLEFARGSANSTWGSVRAAMGHPEPFPVKYVAIGNEDCGKKYYLGNYLKFYNAIREAYPDIQMISNCDGSSKPLDHPADLYDFHVYTDSKTLFNMKGTFDRTSRTGPKAFVSEYAVWRSDAGRGSLLASLAEAAFLTGLEKNSDIVQMASYAPLFVNDNDQTWNPDAIVFNSWQQYGTPSYWMQKLFRESSGAMIHPSTISSSYSGSLAASAITWQDSGNSFLRVKIVNFGSDTVSLTISATGLQASINALG…
1KP	Poales	Deschampsia cespitosa	461	+	+		2016782_Deschampsia_cespitosa	>gnl|onekp|IADP_scaffold_2016782_Deschampsia_cespitosa	QKLIAKGTSRTSRLQITSNKKGVVWLDQVSLMPSDTFKGHGFRKELVSMLLDLKPRFLRFPGGCFVEGDWLRNAFRWRESIGPWEERPGHFGDVWHYWTDDGLGYYEFLQLSEDLGAAPIWVFNNGISHNDEVSTAAIAPFVKDVLDSLEFARGSANSTWGSVRAAMGHPEPFPVKYVAIGNEDCGKKYYLGNYLKFYNAIREAYPDIQMISNCDGSSKPLDHPADLYDFHVYTDSKTLFNMKGTFDRTSRTGPKAFVSEYAVWRSDAGRGSLLASLAEAAFLTGLEKNSDIVQMASYAPLFVNDNDQTWNPDAIVFNSWQQYGTPSYWMQKLFRESSGAMIHPSTISSSYSGSLAASAITWQDSGNSFLRVKIVNFGSDTVSLTISATGLQASINALG…
1KP	Poales	Eleusine coracana	627	+	+	+	2001937_Eleusine_coracana	>gnl|onekp|OMXG_scaffold_2001937_Eleusine_coracana	MGVPRACSVCWLSHALVLVCAVCPILYAGSVTAQTAQLSVDASPQNAQTIPGNMFGIFFEEINHAGAGGLWAELVSNRGFEAGGPNAPSNIDPWLIIGDESSITVATDRSSCFAGNPIALRMEVLCDATGTNACPSGGVGIYNPGYWGMDIERAKIYKVSMYIRSSGSVDLKVSLTSSDGLQNLASHAILADQEDFAEWTKVEFDLQSSERNTNSRLQITTNKSGVIWFDQVSLMPSDTYMGHGFRKDLASMLAGLKPRFLKFPGGNYVMGNYLSNAFRWSETVGPWEERPGHFNDVWGYWTDDGLGFFEFLQLAEDLGACPVWVINDGASIYEEIPSATVASFVKDAVDGIEFARGDNQTAWGSVRVAMGHPEPFPLYYVAIGNQECSKRYYKEKYVK…
1KP	Poales	Eleusine coracana	668	+	+	+	2001938_Eleusine_coracana	>gnl|onekp|OMXG_scaffold_2001938_Eleusine_coracana	MGVPRACSVCWLSHALVLVCAVCPILYAGSVTAQTAQLSVDASPQNAQTIPGNMFGIFFEEINHAGAGGLWAELVSNRGFEAGGPNAPSNIDPWLIIGDESSITVATDRSSCFAGNPIALRMEVLCDATGTNACPSGGVGIYNPGYWGMDIERAKIYKVSMYIRSSGSVDLKVSLTSSDGLQNLASHAILADQEDFAEWTKVEFDLQSSERNTNSRLQITTNKSGVIWFDQVSLMPSDTYMGHGFRKDLASMLAGLKPRFLKFPGGNYVMGNYLSNAFRWSETVGPWEERPGHFNDVWGYWTDDGLGFFEFLQLAEDLGACPVWVINDGNCYTKKVKGTKMPLQSWSRNLPLIGVMEFLSICPVWVINDGASIYEEIPSATVASFVKDAVDGIEFARGD…
1KP	Poales	Eleusine coracana	659	+	+	+	2004562_Eleusine_coracana	>gnl|onekp|PZAP_scaffold_2004562_Eleusine_coracana	MASKEVYSCAIIVTLLFSVSWNGLAAELESPHTARLDVDASWKLARKIPETLFGLFFEEINHAGAGGVWAELVSNRGFEAGGPHTPSNIDPWSIIGDESSIYVTTDRVSSFTKNIIALRMEVLCDKCPSGGVGIYNPGFWGMNIEEGKTYNLVMYVRSPESVELRASLTCSRPSGALQNLASAYIQDIDMTSWTKVEVQLLAQGTCRTSRLDLTTSKRGVIWFDQVSLMPSDTYKGHGFRKELIHMLLDLKPRFLRFPGGCFVEGNRLRNAFRWKETIGPWEERPGHYGDVWNYWTDDGLGFYEFLQLAEDLGAAPIWVFNAGISLEEGVDTTSIAPFVKDVLDSLEFARGDDKSTWGSVRAAMGHPKRFPLKYVAIGNEDCPKEFYQGNYVKFYNAIR…
1KP	Poales	Eleusine coracana	649	+	+	+	2004969_Eleusine_coracana	>gnl|onekp|PZAP_scaffold_2004969_Eleusine_coracana	LVCAVCPIIYAGSVTAQTAQLSVDASPQSAQTIPGNMFGIFFEEINHAGAGGLWAELVSNRGFEAGGPNTPSNIDPWLIIGDESSITVATDRSSCFAGNPIALRMEVLCDAIGTNACPSGGVGIYNPGYWGMDIERAKIYKVSMYIRSSGSVDLKVSLTSSDGLQNLASHAILADQEDFAEWTKVEFDLQSSERNTNSRLQITTNKGGVIWFDQVSLMPSDTYMGHGFRKDLASMLADLKPRFLKFPGGNYVMGNYLSNAFRWSETVGPWEERPGHFNDVWGYWTDDGLGFFEFLQLAEDLGACPVWVINDGASIYEEIPSATVASFVKDAVDGIEFARGDNQTAWGSVRVAMGHPEPFPLYYVAIGNQECSKRYYKEKYVKFYSAIKASYPDIKIISS…
1KP	Poales	Eleusine coracana	497	+	+	+	2005636_Eleusine_coracana	>gnl|onekp|OMXG_scaffold_2005636_Eleusine_coracana	VSNRGFEAGGPNTPSNIDPWLIIGNESSIIVGTDRTSCFERNPIALRMEVLCESKGTSVCPSGGVGVYNPGYWGMNIERRKVYKVSLHIRSSDAVSLTVSLTSSDGQHKLAAHTITGCKKAFANWTKIEFHLKSRQNNTNSRIQLTTNKRGVIWLDQVSVMPLDTFMGHGFRKDLASMLANLKPQFLKFPGGNYVMGNYLRNAFRWSETVGPWEERPGHFNDVWGYWTDDGLGFFEFLQLAEDLGASPVWVVNDGASLNECRFLDFVVHVLFQDVVDSIEFARGGPTTPWGSIRAAMGHPEPFKLDYISIGNQECWMLYYRGNYQKFYSAIKAAYPDIKVISSCDRSTISPSNPADLYDVHVLYTSSTNMFSRSSMFDNTPRGAPKAIVSEYAVTGNDA…
1KP	Poales	Eleusine coracana	583	+	+	+	2005637_Eleusine_coracana	>gnl|onekp|OMXG_scaffold_2005637_Eleusine_coracana	VQRGSSASLLHALVAVCAFCWALTVRSVEGQSQTGQLSVDASPQNARKIPDNMFGIFFEEINHAGAGGLWAELVSNRGFEAGGPNTPSNIDPWLIIGNESSVIVGTDRTSCFERNPIALQMEVLCDSKGTNVCPFGGVGVYGYWGMNIERRKVYKVSLHIRSSDAVSLTVSLTSSDGQHKLAAHTITGCKKAFANWTKIEFHLKSRQNNTNSRIQLTTNKRGVIWLDQVSVMPLDTFMGHGFRKDLASMLANLKPQFLKFPGGNYVMGNYLRNAFRWSETVGPWEERPGHFNDVWGYWTDDGLGFFEFLQLAEDLGASPVWVVNDGASLNECRFLDFVVHVLFQDVVDSIEFARGGPTTPWGSIRAAMGHPEPFKLDYISIGNQECWMLYYRGNYQKFY…
1KP	Poales	Eleusine coracana	570	+	+	+	2016474_Eleusine_coracana	>gnl|onekp|OMXG_scaffold_2016474_Eleusine_coracana	LIGDESSIYVTTDRVSSFIKNIVALRMEVLCDKCPAGGVGIYNPGFWGMNIEEGKTYNLVMYVRSPESVELRASLTCSRPSGALQNLASAYIQDIDMTNWTKVEVQLLAQGTCRTSRLDLTTSKRGVIWFDQVSLMPSDTYKGHGFRKELIHMLLDLKPRFLRFPGGCFVEGNRLRNAFRWKETIGPWEERPGHYGDVWNYWTDDGLGFYEFLQLAEDLGAAPIWVFNAGISHEEGVDTTSIAPFVKDVLDSLEFARGDDKSTWGSVRAAMGHPKRFPLKYVAIGNEDCPKEFYQGNYIKFYNAIREAYPDIQIISNCDDSSMPLEHPADLYDFHIYTSAVDLFLMKNRFDRTSRTGAKVFVSEYAVNYPEDAGNGSLLASLAEAAFLTGLEKNSDIVQ…
1KP	Poales	Eleusine coracana	632	+	+	+	2023283_Eleusine_coracana	>gnl|onekp|TIJL_scaffold_2023283_Eleusine_coracana	SVTAQTAQLSVDASPQSAQTIPGNMFGIFFEELNHAGAGGLWAELVSNRGFEAGGPNTPSNIDPWLIIGDESSITVATDRSSCFAGNPIALRMEVLCDATGTNACPSGGVGIYNPGYWGMDIERAKIYKVSMYIRSSGSVDLKVSLTSSDGLQNLASHAILADQEDFAEWTKVEFDLQSSERNTNSRLQITTNKSGVIWFDQVSLMPSDTYMGHGFRKDLASMLAGLKPRFLKFPGGNYVMGNYLSNAFRWSETVGPWEERPGHFNDVWGYWTDDGLGFFEFLQLAEDLGACPVWVINDGASIYEEIPSATVASFVKDAVDGIEFARGDNQTAWGSVRVAMGHPEPFPLYYVAIGNQECSKRYYKEKYVKFYSAIKASYPDIKIISSCDISAISPTNPA…
1KP	Poales	Eleusine coracana	449	+	+		2024914_Eleusine_coracana	>gnl|onekp|CXSJ_scaffold_2024914_Eleusine_coracana	SRLQITTNKSGVIWFDQVSLMPSDTYMGHGFRKDLASMLAGLKPRFLKFPGGNYVMGNYLSNAFRWSETVGPWEERPGHFNDVWGYWTDDGLGFFEFLQLAEDLGACPVWVINDGASIYEEIPSATVASFVKDAVDGIEFARGDNQTAWGSVRVAMGHPEPFPLYYVAIGNQECSKRYYKEKYVKFYSAIKASYPDIKIISSCDISAISPTNPADLYDVHVYTSSGDMFSKSRMFDSTARNGPKAIVSEYAVTGNDAGRGTLIAALAEAAFLIGLERNSDVVEMASCAPLFVNDNDRRWIPDAIVFNSWQYYGCPNYWMLHFFKDSSGAMLHPSTIQLSNYDQLVTSAITWKNPQNGNTYLKIKVVNFGNKAVSLSISVTGLETGIQTFGSIKTVLTSG…
1KP	Poales	Joinvillea ascendens	362	+	+		2000033_Joinvillea_ascendens	>gnl|onekp|WXNT_scaffold_2000033_Joinvillea_ascendens	GHFNDAWGYWTDDGLGFFEFLQLAEDLGASPVWVVNTIAAFVKDIVDGIEFARGGPESTWGSVRAAMGHPEPFQLDYVSIGNQECWMLYYRGNYQKFYSAIKAAYPDINIVSSCDKPAISPQNPADLYDVHVYTSSGDMFSKSHMFDNTPRNGPKAFVSEYAVTGNDAGRGTLVAALAEAGFLIGLERNSDVVEMASCAPLFVNDNDRRWNPDAIVFNSWQHYGCPNYWMLHFFKDSSGATLHPSTIQVSNYDQLVASAITWQSSRDRSTYLKIKVVNFGNKAVDLNISVAGLENDVKKFGSKKTLLTSDSLLDENSFQQPDKVVPVASPITNAKQQMDVVIGPYSLTSFDLLLDLKKHSSM
1KP	Poales	Joinvillea ascendens	480	+	+		2010351_Joinvillea_ascendens	>gnl|onekp|WXNT_scaffold_2010351_Joinvillea_ascendens	GLQNLTSANIVADDVSNWTKVELQLVAQGTNRTSRLQITTTKKGIVWFDQVSLMPLDTYKGHGFRTELISMLLDLKPRFLRFPGGCFVEGDWLRNAFRWRETIGPWEERPGHFGDIWHYWTDDGLGYYEFLQLSEDLGAAPIWVFNNGISHNDEVAIAPFVKDVLDSIEFARGSADSKWGSVRAAMGHPEPFPVKYVAIGNEDCGKKFYRGNYLKFYNAIRDAYPDIQMISNCDGSSTPLDHPADLYDFHVYTTANTLFSMKNTFDRTSRNGPKAFVSEYAVWRNDAGKGSLLASLAEAAFLTGLEKNSDVVQMASYAPLFVNDNDRTWNPDAIVFNSWQQYGTPSYWMQLIFRESSGATIHPITISSSYSGSLAASAITWQDSENSFLRVKIVNFGSD…
1KP	Poales	Juncus inflexus	654	+	+	+	2004652_Juncus_inflexus	>gnl|onekp|CIEA_scaffold_2004652_Juncus_inflexus	MDYKWRYPVIFIYTLFLICISANYVTCELKENKTASLAVDASVQSGRKIADTLFGIFFEEINHAGAGGIWAELINNRGFEAGGQNTPSDFTPWAIIGNETVISVGTERTSLFKRNPVALKIDINCDGIGCPSTGVGVYNPGYWGMNIEDGKGYKMTLYVKSSDSINMSASLMTSDGLQKLASTNIIASASSVADWTKVQLELVASGSTTTGRLQFTTKKRGTVWLDQVSLMPIDTYMGHGFRKDLISMVAALKPRFVRFPGGCYVEGERLWNAFRWTASVGPWEERPGHFGDVWNYWTDDGLGYFEFLQLAEDLGAAPVWVINNGISHEESVDTANILPWVQDALNSIEFARGDASSAWGSVRAEMGHPDPFPLKYMAIGNEDCGKKNYRGNYLKFYYA…
1KP	Poales	Lepidosperma gibsonii	632	+	+	+	2007105_Lepidosperma_gibsonii	>gnl|onekp|WBIB_scaffold_2007105_Lepidosperma_gibsonii	LEANKSAILAVDASTESGRKIPDTLFGIFFEEINHAGAGGIWAELVNNRGFEAGGQNTPSDFSPWVVIGNEKDVLVGTDRTSPFERNAVALRVQVFCDAGGCPSTGVGVYNPGFWGMNIEKGKGYKLILYVKSLHSVNISISLTTSDGLQTLATANIVASATDVSNWVKVELELFAIGSTPNGHLQLTTRKKGVFWLDQVSLIPMDTYMGHGFRKDLVSMLADLKPSFIRFPGGCYVEGERLRNAFRWTASIGPWEERQGHFGDVWNYWTDDGLGYFEFLQLAEDLGAIPVWVINNGVSHQDSVNTANIASWVQDALNSIEFARGSADSTWGSVRASMGHPDPFTLNYMALGNEDCGKNYYIGNYKKFYYAIKNAYPDIKLITNCNALGTTLDHPADYY…
1KP	Poales	Mapania palustris	349	+	+		2003721_Mapania_palustris	>gnl|onekp|XPAF_scaffold_2003721_Mapania_palustris	LGAAPVWVINNGISHQDSVNTLNISPWVQDALNSIEFAREDANSTWGSVRASMGHPDPFQLNHIAIGNEDCGKNFYRENYLKFYYAIKKAYPDMKIITNCDGLDKTLDHPSDYYDYHLYTYASDMFRHQDEFNSASKSGPKAFVSEYAVTDSSAGEGSLLASLAEAAFLIGLEKNSDVVEMASYAPLFVNANDRRWNPDAIVFNSAQLYGTPSYWMQHFFKESSGATLNPTWMQPDISSSLAASAVTWKSSDNASSYLKIKIVNIGSDSVYLKISISGLPYTINSLSSFTTILTSGDVMAENSFLNPKKVVPQQSVLADANTQMDVVIPPHSLISYDLAFAQTGYAADM
1KP	Poales	Microstegium vimineum	656	+	+	+	2006130_Microstegium_vimineum	>gnl|onekp|YPIC_scaffold_2006130_Microstegium_vimineum	MDFKHAFSTTIFCLLLLFCVGCRCRPLEIEATQTAILKVDASPHLARKIPETLFGIFFEEINHAGAGGIWAELVNNRGFEAGGSHTPSNIAPWSIIGDDSSIFVATDRTSCFSRNIVALRMEVLCNDCPAGGVGVYNPGFWGMNIEDGKAYNLVMYVMSPETTELTVSLTSADGLQNLASATITVSGTSNWTKVEHKLVAKGTNRTSRLQITTNKKGVVWLDQVSLMPEDTYKGHGFRTELISMLLDLKPRFLRFPGGCFVEGEWLRNAFRWRESIGPWEERPGHFGDVWHYWTDDGLGYYEFLQLAEDLGAAPIWVFNNGISHNDEVDTVAIAPFVKDVLDSLEFARGSADSTWGSVRAAMGHPEPFPVKHVAIGNEDCGKKFYRGNYLKFYNAIREA…
1KP	Poales	Microstegium vimineum	656	+	+	+	2006131_Microstegium_vimineum	>gnl|onekp|YPIC_scaffold_2006131_Microstegium_vimineum	MDFKQAFSATIFCLLLLFCVGCRCQPLEIEATQTAILKVDASPHLARKIPETLFGIFFEEINHAGAGGIWAELVNNRGFEAGGSHTPSNIAPWSIIGDDSSIFVATDRTSCFSRNIVALRMEVLCNDCPAGGVGVYNPGFWGMNIEDGKAYNLVMYVMSPETTELTVSLTSADGLQNLASATITVSGTSNWTKVEHKLVAKGTNRTSRLQITTNKKGVVWLDQVSLMPEDTYKGHGFRTELISMLLDLKPRFLRFPGGCFVEGEWLRNAFRWRESIGPWEERPGHFGDVWHYWTDDGLGYYEFLQLAEDLGAAPIWVFNNGISHNDEVDTVAIAPFVKDVLDSLEFARGSADSTWGSVRAAMGHPEPFPVKHVAIGNEDCGKKFYRGNYLKFYNAIREA…
1KP	Poales	Microstegium vimineum	624	+	+	+	2025946_Microstegium_vimineum	>gnl|onekp|YPIC_scaffold_2025946_Microstegium_vimineum	TAQLTVDASPQNAQAIPGNMFGIFFEEINHAGAGGLWAELVSNRGFEAGGSNTPSNIEPWLIIGDESNIIVATDRSSCFASNPIALRMEVLCGASGTNACPSGVGIYNPGYWGMNIERTKVYRVTMYIKSSESVELTVSLTSSDGLQNLASHTIMGDREDFSEWTKVEFDLQSNYINTNSRLQLTTTKSGIIWFDQVSLMPSDTYMGHGFRKDLASMLANLKPRFLKFPGGNYVMGNYLTNAFRWSETVGPWEERPGHFNDAWAYWTDDGLGFFEFLQLAEDIGACPVWVVNDGASIYQEVPSATIAAFVKDVVNGIEFARGDPETAWGSVRAAMGHPEPFQLYYVSIGNQECSKYYYKDNYVKFYSAIKASYPDIKIISSCDRSAISPVNPADLYDVH…
1KP	Poales	Neurachne alopecuroidea	594	+	+	+	2012711_Neurachne_alopecuroidea	>gnl|onekp|ZENX_scaffold_2012711_Neurachne_alopecuroidea	MGFKEAFPATIFCLLLLFCVGCRCLASELVATQTATLKVDASPQLARKIPETLFGIFFEEINHAGAGGIWAELVSNRGFEAGGPHTPSNIDPWSIIGDDSSVFVATDRTSCFSRNIVALRMEVLCDDCPSGGVGIYNPGFWGMNIEDGKAYNLVMYVKSPETTDLTVSLTSSDGLQNLASATITVSGTSNWTKVEQKFVAKGTNRTSRLQITSNKKGVVWFDQVSLMPEDTYKGHGFRTELISMLLDLKPRFLRFPGGCFVEGDWLRNAFRWRESIGPWEERPGHFGDVWHYWTDDGLGYYEFLQLAEDLGAAPIWVFNNGVSHNDEVDTAAIAPFVKDVLDSLEFARGSADSTWGSVRAAMGHPEPFPVKYVAIGNEDCGKKFYRGNYLKFYNAIRQA…
1KP	Poales	Neurachne alopecuroidea	552	+	+	+	2017929_Neurachne_alopecuroidea	>gnl|onekp|ZENX_scaffold_2017929_Neurachne_alopecuroidea	CQVLYVGSVAAQTAQLSVDASPQNAQMIPGNMFGIFFEEINHAGAGGLWAELVSNRGFEAGGSNTPSNIDPWLIIGDESNIIVATDRSSCFAGNPIALRMEVLCEAIGPNACPSGGVGIYNPGYWGMNIETTKVYRATMYIRSSESVELTVSLTSSDGVQNLASHTITGDKEDFVEWTKVEFDLESNGRNTNSRLQLTTTQSGIIWFDQVSLMPSDTYMGHGFRKDLASMLANLKPRFLKFPGGNYAMGNYLVNAFRWSETIGPWEERPGHFNDAWAYWTDDGLGYFEFLQLAEDLGACPVWVVNDGASINEEVPSATIAAFVKDVVNGIEFARGDPQTAWGSVRAAMGHPEPFPLYYVSIGNQECSKHYYKDKYMKFYSAIKASYPDINIISSCDRSA…
1KP	Poales	Neurachne annularis	656	+	+	+	2000494_Neurachne_annularis	>gnl|onekp|BPKH_scaffold_2000494_Neurachne_annularis	MGFKEAFSATVFCLLLLFCVGCRCLASELVATQTATLEVDASPQLARKIPETLFGIFFEEINHAGAGGIWAELVSNRGFEAGGPHTPSNIDPWSIIGDDSSVFVATDRTSCFSRNIVALRMEVLCNDCPTGGVGIYNPGFWGMNIEDGKAYNLVMYVKAPETTDLTVSLTSSDGLQNLASAAITVSGTSNWTKVEQKFVAKGTYRTSRLQITTNKKGVVWFDQVSLMPEDTYKGHGFRTELISMLVDLKPRFLRFPGGCFVEGEWLRNAFRWRESIGPWEERPGHFGDVWHYWTDDGLGYYEFLQLAEDLGAAPIWVFNNGVSHNDEVDTAAIAPFVKDVLDSLEFARGSADSTWGSVRAAMGHPEPFPVKYVAIGNEDCGKKFYRGNYLKFYNAIRQA…
1KP	Poales	Neurachne annularis	593	+	+	+	2001045_Neurachne_annularis	>gnl|onekp|BPKH_scaffold_2001045_Neurachne_annularis	RGFEAGGSNTPSNIDPWLIIGDESNIIVATDRSSCFAGNPIEVLCEASGTNACPSGGVGIYNPGYWGMNIETRKVYRAIMYIRSSESVELTVSLTSSDGVQNLASHSITGDKEDFVEWTKVEFDLESNGRNTNSRLQLTTTKNGIIWFDQVSLMPSDTYMGHGFRKDLASMLASLKPRFLKFPGGNYVMGNYLVNAFRWSETVGPWEERPGHFNDAWAYWTDDGLGFFEFLQLAEDLGACPVWVVNDGASINEEVPSATIAAFVKDVVNGVEFARGDPQTAWGSVRAAMGHPDPFPLYYVSIGNQECSKYYYKENYVKFYSAIKASYPDIKIISSCDRSAISPVNPADLYDVHVYTSSGDMFSKSRMFDSTARSEPKAIVSEYAVTGNDAGRGTLIAAL…
1KP	Poales	Neurachne lanigera	656	+	+	+	2068344_Neurachne_lanigera	>gnl|onekp|VQYB_scaffold_2068344_Neurachne_lanigera	MGFKEAFPATIFCLLLLFCVGCRCLASELAATQTATLKVDASPQLARKIPETLFGIFFEEINHAGAGGIWAELVSNRGFEAGGPHTPSNIDPWSIIGDDSSVFVATDRTSCFSRNIVALRMEVLCDDCPNGGVGIYNPGFWGMNIEDGKAYNLVMYVKSPETTDLTVSLTSSDGLQNLASATITVSGTSNWTKVEQKFVAKGTNRTSRLQITTNKKGVVWFDQVSLMPEDTYKGHGFRTELISMLLDLKPRFLRFPGGCFVEGDWLRNAFRWRESIGPWEERPGHFGDVWHYWTDDGLGYYEFLQLAEDLGAAPIWVFNNGVSHNDEVDTAAIAPFVKDVLDSLEFARGSADSTWGSVRAAMGHPEPFPVKYVAIGNEDCGKKFYRGNYLKFYNAIRQA…
1KP	Poales	Neurachne lanigera	674	+	+	+	2068367_Neurachne_lanigera	>gnl|onekp|VQYB_scaffold_2068367_Neurachne_lanigera	MGIPRACSVCWLFHVLVLVFALCQILYVGSVVAQTAQLNVDASPQNAQLIPGNMFGIFFEEINHAGAGGLWAELVSNRGFEAGGSNTPSNIDPWLIIGDESNIIVATDRSSCFAGNPIALRMEVLCEASGPNACPSGGVGIYNPGYWGMNIETTKVYRATMYIRSSESVELTVSLTSSDGVQNLASHTITGDKEDFVEWTKVEFDLESNGRNTNSRLQLTTTQSGIIWFDQVSLMPSDTYMGHGFRKDLASMLANLKPRFLKFPGGNYVMGNYLVNAFRWSETIGPWEERPGHFNDAWAYWTDDGLGYFEFLQLGEDLGACPVWVVNDGASINEEVPSATIADFVKDVVNGIEFARGDPQTAWGSVRAAMGHPEPFPLYYVSIGNQECSKYYYKDKYMK…
1KP	Poales	Neurachne minor	404	+	+		2007453_Neurachne_minor	>gnl|onekp|BXAY_scaffold_2007453_Neurachne_minor	KFPGGNYAMGNYLRNAFWWSETVGPWEERPGHFNDAWGYWTDDGLGFFEFLQLAEDLGASPIWVVNDGASLNEEVSTATIASLVKDVVNGIEFARGGPNTTWGSVRAAMGHPEPFKLDYVSIGNQECWMLYYRGNYQKFYSAIKAAYPDINIISSCDKSTISPSNPADLYDVHVYTSSSNMFSRTSMFDNTPRGAPKAIVSEYAVTGNDAGKGTLIAALAEAAFLIGLERNSDVVEMASCAPLFVNDNDRRWNPDAIVFNSWQRYGCPNYWMLHFFKDSSGAALHPTTIQISNYDQLVASAITWQDAKDKSTYLKIKVVNFGNGAVDLNISVAGLATGINKSGSKRTVLTSGSPLDENSFQQPEKVAPVSSPMADAEQEMGVSVGPYSLTSFDLLLEPS…
1KP	Poales	Neurachne minor	371	+	+	+	2016605_Neurachne_minor	>gnl|onekp|BXAY_scaffold_2016605_Neurachne_minor	CFSRNIVALRMEVLCNDCPAGGVGIYNPGFWGMNVEDGKTYNLIMYVKSPETVSLTVSLTSSDGLQNLASVTIMVAGESKWIKLEQKLVAKGTDRTSRLQITSKKKGVVWFDQVSLMPADTYKGLGFRNELVSMLLDLKPRFLRFPGGCFVQGGWLRNAFWWRESIGPWEERPGHFGDCWNYWTDDGLGYFEFLQLSEDLGAAPIWVFNSGLSYNDEVDTATIAPFVKDVLDSLEFARGSANSSWGSVRAAMGHPEPFPVKYAAIGNEDCGKKFYNGNYLKFYNAIREAYPDIQLISNCEGSSGPRDHPADLYDFHVYADAKTLFSMKNTFDKTSRNGPKAFVSEYAVWKTDAGRGTLLASLAEAAFLTGL
1KP	Poales	Neurachne minor	485	+	+	+	2019500_Neurachne_minor	>gnl|onekp|BXAY_scaffold_2019500_Neurachne_minor	AAQTATLKVDASPQLARKIPETLFGIFFEEINHAGAGGIWAELVSNRGFEAGGPHTPSNIDPWSIIGDDSSVFVATDRTCFSRNIVALRMEVLCDDCPTGGVGIYNPGFWGMNIEDGKAYNLVMYVKSPETVDLTVSLASSDGLQNLASATITVSGTSNWTKVEQKFVAKGTNRTSRLQITTNKKGVVWFDQVSLMPEDTYKGHGFRTELISMLLDLKPRFLRFPGGCFVEGDWLRNAFRWRESIGPWEERPGHFGDVWHYWTDDGLGYYEFLQLAEDLGAAPIWVFNNGVSHNDEVDTAAIAPFVKDVLDSLEFARGTADSTWGSVRAAMGHPEPFPVKYVAIGNEDCGKKFYRGNYLKFYNAIRQAYPDIQMISNCDGSSKPLDHPADLYDFHVYTD…
1KP	Poales	Neurachne minor	668	+	+	+	2022027_Neurachne_minor	>gnl|onekp|BXAY_scaffold_2022027_Neurachne_minor	MGIPRACSVCWLFHVLVLVCALCQILYVGSAAAQTAQLSVDASPQNAQMIPGNMFGIFFEEINHAGAGGLWAELVAGGSNTPSNIDPWLIIGDESNIIVATDRSSCFASNPIALRMEVLCEASGTNACPSGGVGIYNPGYWGMNIETTKVYRATMYIRSSESVELTVSLTSSDGVQNLASHTITGDKEDFVEWTKVEFDLESNGRNTNSRLQLTTTKNGIIWFDQVSLMPSDTYMGHGFRKDLASMLANLKPRFLKFPGGNYVMGNYLVNAFRWSETVGPWEERPGHFNDAWAYWTDDGLGFFEFLQLAEDLGACPVWVVNDGASLNEEVPSATIAAFVKDVVNGVEFARGDPQTAWGSVRAAMGHPEPFPLYYVSIGNQECSKYYYKENYVKFYSAIK…
1KP	Poales	Neurachne munroi	675	+	+	+	2010317_Neurachne_munroi	>gnl|onekp|ZMGN_scaffold_2010317_Neurachne_munroi	MGIPRACSVCWVFHVLVLVCALCQILYVGSVAAQTAQLSVDASPQNAQMIPGKMFGIFFEEINHAGAGGLWAELVSNRGFEAGGSNTPSNIDPWLIIGDESNIIVATERSSCFAGNPIALRMEVLCEASGTNACPSGGVGIYNPGYWGMNIERTKIYRATMYIRSSESVELTVSLTSSDGVQNLASHTITGDKEDFVEWTKVEFDLESNGRNTNSRLQLTTTKSGIIWFDQVSLMPSDTYMGHGFRKDLASMLANLKPRFLKFPGGNYVMGNYLLNAFRWSETVGPWEERPGHFNDAWAYWTDDGLGFFEFLQLAEDLGACPVWVVNDGASINEEVPSATIAAFVKDVVNGIEFARGDPQTAWGSVRAAMGHPEPFPLYYVSIGNQECSKYYYKDKYMK…
1KP	Poales	Neurachne munroi	509	+	+		2021722_Neurachne_munroi	>gnl|onekp|ZMGN_scaffold_2021722_Neurachne_munroi	FWGMNIEDGKAYNLVMYVKSPETTDLTVSLTSSDGLQNLASATITVSGTSNWTKVEQKFVAKGTNRTARLQITTNKKGVVWFDQVSLMPEDTYKGHGFRTELISMILDLKPRFLRFPGGCFVEGEWLRNAFRWRESIGPWEERPGHFGDVWHYWTDDGLGYYEFLQLAEDLGAAPIWVFNNGISHNDEVDTAAIAPFVKDVLDSLEFARGSADSKWGSVRAAMGHPEPFPVKYVAIGNEDCGKKFYRGIRQAYPDIQMISNCDGSSTPLDHPADLYDFHVYTDSKTLFNMKSTFDRTSRSGPKAFVSEYAVWRSDAGRGSLLASLAEAAFLTGLEKNSDIVQMASYAPLFVNDHDQTWNPDAIVFNSWQHYGTPSYWMQTIFRESSGAMIHPVTISSSY…
1KP	Poales	Neurachne tenuifolia	654	+	+	+	2005993_Neurachne_tenuifolia	>gnl|onekp|NNOK_scaffold_2005993_Neurachne_tenuifolia	MGFKEAFSATIFCLLLLFCVGCRCLASELVAIQTATLKVDASPQLARKIPETLFGFEEINHAGAGGLWAELVSNRGFEAGGPHTPSNIDPWSIIGDDSSVFVATDRTSCFSRNIVALRMEVLCDDCPTGGVGIYNPGFWGMNIEDGKAYNLVMYVKSPETTDLTVSLTSSDGLQNLASATITVSGTSNWTKVEQKFVAKGTNRTSRLQITTNKKGVVWFDQVSLMPEDTYKGHGFRTELISMLLDLKPRFLRFPGGCFVEGEWLRNAFRWRESIGPWEERPGHFGDVWHYWTDDGLGYYEFLQLAEDLGAAPIWVFNNGVSHNDEVDTAAIAPFVKDVLDSLEFARGSADSTWGSVRAAMGHPEPFPVKYVAIGNEDCGKKFYRGNYLKFYNAIRQAYP…
1KP	Poales	Neurachne tenuifolia	675	+	+	+	2017000_Neurachne_tenuifolia	>gnl|onekp|NNOK_scaffold_2017000_Neurachne_tenuifolia	MGIPRACSVCWLFHVLVLVCALCQILYVGSVAAQTAQLSVDASPQNAQMIPGNMFGIFFEEINHAGAGGLWAELVSNRGFEAGGSNTPSNIDPWLIIGDESNIIVATDRSSCFASNPIALQMEVLCEASGTNACPPGGVGIYNPGYWGMNIETTKVYRATMYIRSSESVELTVSLTSSDGAQNLASHTITGDKEDFVEWTKVEFDLESNGRNTNSRLQLTTTKSGIIWFDQVSLMPSDTYMGHGFRKDLASMLANLKPRFLKFPGGNYVMGNYLVNAFRWSETVGPWEERPGHFNDAWAYWTDDGLGFFEFLQLAEDLGACPVWVVNDGASLNEEVPSATIAAFVKDVVNGVEFARGDPQTAWGSVRAAMGHPEPFPLYYVSIGNQECSKYYYKENYVK…
1KP	Poales	Panicum miliaceum	654	+	+	+	2008296_Panicum_miliaceum	>gnl|onekp|SOHV_scaffold_2008296_Panicum_miliaceum	ALFHVLVLVCALCQILYVGSVGAQTAQLSVDASPQNAQMIPGNMFGIFFEEINHAGAGGLWAELVSNRGFEAGGPNTPSNVDPWLIIGDESNIIVATDRSSCFAGNPIALRMEVQCETTGTNACPSGGVGIYNPGYWGMNIERRKVYRVTMYIKSSESVELTVSLTSSDGLQNLASHTITGDKEDFVEWTKVEFDLESIGRNTNSRLQLTTTKSGIIWFDQVSLMPSDTYMGHGFRKDLASMLANLKPRFLKFPGGNYVMGNYLVNAFRWSETVGPWEERPGHFNDAWAYWTDDGLGFFEFLQLAEDLGACPVWVVNDGASLNEEVPTATIAAFVKDVVNGIEFARGDPQTAWGSVRAAMGHPEPFQLYYVSIGNQECSKYYYKDNYMKFYSAIKASYP…
1KP	Poales	Panicum miliaceum	540	+	+	+	2008297_Panicum_miliaceum	>gnl|onekp|SOHV_scaffold_2008297_Panicum_miliaceum	ALFHVLVLVCALCQILYVGSVGAQTAQLSVDASPQNAQMIPGNMFGIFFEEINHAGAGGLWAELVSNRGFEAGGPNTPSNVDPWLIIGDESNIIVATDRSSCFAGNPIALRMEVQCETTGTNACPSGGVGIYNPGYWGMNIERRKVYRVTMYIKSSESVELTVSLTSSDGLQNLASHTITGDKEDFVEWTKVEFDLESIGRNTNSRLQLTTTKSGIIWFDQVSLMPSDTYMGHGFRKDLASMLANLKPRFLKFPGGNYVMGNYLVNAFRWSETVGPWEERPGHFNDAWAYWTDDGLGFFEFLQLAEDLGACPVWVVNDGASLNEEVPTATIAAFVKDVVNGIEFARGDPQTAWGSVRAAMGHPEPFQLYYVSIGNQECSKYYYKDNYMKFYSAIKASYP…
1KP	Poales	Paraneurachne muelleri	674	+	+	+	2007589_Paraneurachne_muelleri	>gnl|onekp|XUAB_scaffold_2007589_Paraneurachne_muelleri	MGIPRACSVCWLFHVLVLVCALCQILYVGSVAAQTAQLSVDASPQNAQMIPGNMFGIFFEEINHAGAGGLWAELVSNRGFEAGGSNTPSNIDPWLIIGDESNIIVATDRSSCFAGNPIALRMEVLCEASGPNACPSGGVGIYNPGYWGMNIETTKVYRATMYIRSSESVELTVSLTSSDGVQNLASHTITGDKEDFVEWTKVEFDLESNGRNTNSRLQLTTTQSGIIWLDQVSLMPSDTYMGHGFRKDLASMLANLKPRFLKFPGGNYVMGNYLVNAFRWSETIGPWEERPGHFNDAWTYWTDDGLGYFEFLQLAEDLGACPVWVVNDGASINEEVPSATIAAFVKDVVNGIEFARGDPQTAWGSVRAAMGHPEPFPLYYVSIGNQECSKYYYKDKYMK…
1KP	Poales	Paraneurachne muelleri	656	+	+	+	2011607_Paraneurachne_muelleri	>gnl|onekp|XUAB_scaffold_2011607_Paraneurachne_muelleri	MGFKESFSSTIFCLLLLFCVGCRCLASELVATQTATLKVDASTQLARKIPETLFGIFFEEINHAGAGGIWAELVSNRGFEAGGPHTPSNIDPWSIIGDDSSVFVATDRTSCFSRNIVALRMEVLCDDCPTGGVGIYNPGFWGMNIEDGKAYNLVMYVKAPETTDLTVSLTSSDGLQNLASATITVSGTSNWTKVEQKFVAKGTNRTSRLQITTNKKGVVWFDQVSLMPEDTYKGHGFRTELISMLLDLKPRFLRFPGGCFVEGDWLRNAFRWRESIGPWEERPGHFGDVWHYWTDDGLGYYEFLQLAEDLGAAPIWVFNNGVSHNDEVDTAAIAPFVKDVLDSLEFARGSADSTWGSVRAAMGHPEPFPVKYVAIGNEDCGKKFYRGNYLKFYNAIRQS…
1KP	Poales	Thyridolepis mitchelliana	656	+	+	+	2001068_Thyridolepis_mitchelliana	>gnl|onekp|XBKS_scaffold_2001068_Thyridolepis_mitchelliana	MGFKEAFSTTIFCLLLLFCVGCRCLASELVATQTATLKVDASPQLARKIPETLFGIFFEEINHAGAGGIWAELVSNRGFEAGGPHIPSNIDPWSIIGDDSSIFVATDRTSCFIRNIVALRMEVLCDDCPTGGVGIYNPGFWGMNIEDGKAYNLVMYVKSPETTDLTVSLTSSDGLQNLASATITVSGTSNWTKVEQKFVAKGTNRTSRLQITTNKKGVVWFDQVSLMPEDTYKGHGFRTELISMLLDLKPRFLRFPGGCFVEGDWLRNAFRWRESIGPWEERPGHFGDVWHYWTDDGLGYYEFLQLAEDLGAAPIWVFNNGVSHNDEVDTAAIAPFVKDVLDSLEFARGSADSTWGSVRAAMGHPEPFPVKYVAIGNEDCGKKFYRGNYLKFYNAIRQA…
1KP	Poales	Thyridolepis mitchelliana	653	+	+	+	2001069_Thyridolepis_mitchelliana	>gnl|onekp|XBKS_scaffold_2001069_Thyridolepis_mitchelliana	MGFKEAFSTTIFCLLLLFCVGCRCLASELVATQTATLKVDASPQLARKIPETLFGIFFEEINHAGAGGIWAELVSNRGFEAGGPHIPSNIDPWSIIGDDSSIFVATDRTSCFIRNIVALRMEVLCDDCPTGGVGIYNPGFWGMNIEDGKAYNLVMYVKSPETTDLTVSLTSSDGLQNLASATITVSGTSNWTKVEQKFVAKGTNRTSRLQITTNKKGVVWFDQVSLMPEDTYKGHGFRTELISMLLDLKPRFLRFPGGCFVEGDWLRNAFRWRESIGPWEERPGHFGDVWHYWTDDGLGYYEFLQLAEDLGAAPIWVFNNGVSHNDEVDTAAIAPFVKDVLDSLEFARGSADSTWGSVRAAMGHPEPFPVKYVAIGNEDCGKKFYRGNYLKFYNAIRQA…
1KP	Poales	Thyridolepis mitchelliana	545	+	+	+	2001070_Thyridolepis_mitchelliana	>gnl|onekp|XBKS_scaffold_2001070_Thyridolepis_mitchelliana	IVALRMEVLCNDCPAGGVGIYNPGFWGMNVEDGKTYNLVMYVKSPETVSLTVSLITSDGLQNLASVTIMVAGKSKWIKLEQKLVAKGTDRTSRLQITSKKKGVVWFDQVSLMPADTYKGHGFRNELVSMLLDLKPRFLRFPGGCFVQGGWLRNAFRWKESIGLWEERPGHFGDCWNYWTDDGLGYFEFLQLSEDLGAAPIWVFNSGLSYNDEVDTAAIAPFVKDVLDSLEFAKGTANSSWGSVRAAMGHPEPFPVKYAAIGNEDCGKKFYNGNYLKFYNAIREAYPDIQLISNCDGSSGPLDHPADLYDFHVYADAKTLFSMKNTFDKTSRSGPKAFVSEYAVWKTDAGRGTLLASLAEAAFLTGLEKNSDVVEMACHAPLFVNDDIEKKWNPDVIVFN…
1KP	Poales	Thyridolepis mitchelliana	552	+	+	+	2001071_Thyridolepis_mitchelliana	>gnl|onekp|XBKS_scaffold_2001071_Thyridolepis_mitchelliana	TDRTSCFNRNIVALRMEVLCDDCPAGGVGIYNPGFWGMNIEDGKTYNLVMYVKSPETTDLTVSLTSSDGLQNLASATITVSGASNWTKLEQKLVAKGTDRTSRLQITSKKKGVVWFDQVSLMPADTYKGHGFRNELVSMLLDLKPRFLRFPGGCFVQGGWLRNAFRWKESIGLWEERPGHFGDCWNYWTDDGLGYFEFLQLSEDLGAAPIWVFNSGLSYNDEVDTAAIAPFVKDVLDSLEFAKGTANSSWGSVRAAMGHPEPFPVKYAAIGNEDCGKKFYNGNYLKFYNAIREAYPDIQLISNCDGSSGPLDHPADLYDFHVYADAKTLFSMKNTFDKTSRSGPKAFVSEYAVWKTDAGRGTLLASLAEAAFLTGLEDVVEMACHAPLFVNDDIEKKWN…
1KP	Poales	Thyridolepis mitchelliana	521	+	+		2002515_Thyridolepis_mitchelliana	>gnl|onekp|XBKS_scaffold_2002515_Thyridolepis_mitchelliana	GYWGMNIEKGKVYKVSLHIRSSDAVSLTVSLTSSDGLQKLAAHTITGSKTAFSKWTKIEFRLRSSKNNTNSRLQLTTCKSGVFWLDQLSVMPLDTYMGHGFRKDLASMLANLKPQFLKFPGGNYAMGNYLRNAFRWSETVGPWEERPGHFNDAWGYWTDDGLGFFEFLQLAEDLGASPIWVVNDGASLNEEVSTATIASLVKDVVNGIEFARGGPETTWGSVRAAMGHPEPFKLDYVSIGNQECWMLYYRGNYQKFYSAIKAAYPDINIISSCDRSTISPSNPADLYDVHVYTSSSNMFSRTSMFDNTPRVAPKAIVSEYAVTGNDAGKGTLVAALAEAAFLIGLERNSDVVEMASCAPLFVNDNDRRWNPDAIVFNSWQHYGCPNYWMLHFFKDSSGA…
1KP	Poales	Thyridolepis mitchelliana	675	+	+	+	2063685_Thyridolepis_mitchelliana	>gnl|onekp|XBKS_scaffold_2063685_Thyridolepis_mitchelliana	MGIPRACSVCWLFHVLVLVCALCQILYVGSVVAQTAQLSVDASPQNAQMIPGNMFGIFFEEINHAGAGGLWAELVSNRGFEAGGSNTPSNIDPWLIIGDESNIIVATDRSSCFAGNPIALRMEVLCEASGTNACPSGGVGIYNPGYWGMNIERTKVYRATMYIRSSESVELTVSLTSSDGLQNLASHTITGDKEDFVEWTKVEFDLESNGRNTNSRLQLTTTKSGIIWFDQVSLMPSHTYMGHGFRKDLASMLANLKPRFLKFPGGNYVMGNYLVNAFRWSETVGPWEERPGHFNDAWAYWTDDGLGFFEFLQLAEDLGACPVWVVNDGASLNEEVPSATIAAFVKDVVNGIEFARGDPQTAWGSIRAAMGHPEPFPLYYVSIGNQECSKYYYKDNYVK…
1KP	Poales	Thyridolepis multiculmis	555	+	+	+	2021695_Thyridolepis_multiculmis	>gnl|onekp|WCOR_scaffold_2021695_Thyridolepis_multiculmis	RMEVLCEASGTNACPSGGVGTYNPGYWGMNIERTKVYRATMYIRSSESVELTVSLTSSDGLQNLASHTITGDKEDFVEWTKVEFDLESNGRNTNSRLQLTTTKSGIIWFDQVSLMPSHTYMGHGFRKDLASMLANLKPRFLKFPGGNYVMGNYLVNAFRWSETVGPWEERPGHFNDAWAYWTDDGLGFFEFLQLAEDLGACPVWVVNDGASLNEEVPSATIAAFVKDVVNGIEFARGDPQTAWGSVRAAMGHPEPFPLYYVSIGNQECSKYYYKDNYVKFYSAIKASYPDIRIISSCDRSAISPVNPADLYDVHVYTSSGDMFSKSRMFDNTARSGPKAIVSEYAVTGNDAGRGTLIAALAEAAFLIGLEKNSDVVEMASCAPLFVNDNDRRWNPDAIV…
1KP	Poales	Thyridolepis multiculmis	396	+	+		2022162_Thyridolepis_multiculmis	>gnl|onekp|WCOR_scaffold_2022162_Thyridolepis_multiculmis	MGNYLRNAFRWSETVGPWEERPGHFNDAWGYWTDDGLGFFEFLQLAEDLGASPIWVVNDGASLNEEVSTATIASLVKDVVNGIEFARGGPKTTWGSVRAAMGHPEPFKLDYVSIGNQECWMLYYRGNYQKFYSAIKAAYPDINIISSCDRSTISPSNPADLYDVHVYTSSSNMFSRTSMFDNTPRVAPKAIVSEYAVTGNDAGKGTLVAALAEAAFLIGLERNSDVVEMASCAPLFVNDNDRRWNPDAIVFNSWQHYGCPNYWMLHFFKDSSGATLHPTTIQISNYDQLAASAITWQNAKDKSTYLKIKVVNFGNRAVDLNISVAGLANGIKKSGSKQTVLTSGSPLDENSFQQPEKVAPVSSPIADAKQQMGVSVRPYSLTSFDLLLDPSMHASI
1KP	Poales	Triodia aff. bynoei	670	+	+	+	2011291_Triodia_aff._bynoei	>gnl|onekp|YXNR_scaffold_2011291_Triodia_aff._bynoei	MGATRACSVFWLCSVLVLVCALCQILYVGSVTAQTAQLSVDASPQSAQMIPGNMFGIFFEEINHAGAGGLWAELVSNRGFEAGGPNTPSNIDPWLIIGDESSITVATDRSSCFAGNPIALRMEVLCGATGTNVCPSGGVGIYNPGYWGMDIERAKVYKVSMYIRSSDSVELKVSLTSSDGLQQLASHDIMADQEDFTEWTKVEFDLQSSERNTNSRIQITTSKSGIIWFDQVSLMPSDTFMGHGFRKDLASMLADLKPRFLKFPGGNYVMGNYLSNAFRWSETVGPWEERPGHFNDVWGYWTDDGLGFFEFLQLAEDLGACPVWVVNDGASTYEEIPSATISSFVKDVVDGIEFARGDNQTAWGSVRVAMGHPEPFPLYYVAIGNQECSKRYYKEKYLK…
1KP	Poales	Triodia aff. bynoei	519	+	+		2014048_Triodia_aff._bynoei	>gnl|onekp|YXNR_scaffold_2014048_Triodia_aff._bynoei	NIEEGKIYNLVVYVRSPESLKLTASLTCSRPSGALQNLASASVQVNDMASWTKVELQLLAQETCRTSRLDLTTSKRGVIWLDQVSLMPSDTYKGHGFRKELIHMLSDLKPQFLRFPGGCFVEGNRLRNAFRWKETIGPWEERPGHYGDVWNYWTDDGLGFYEFLLLAEDLGAAPIWVFNAGISHEEGVDTITIAPFVKDVLDSLEFARGDDKSAWGSVRAAMGHPERFPLKYVAIGNEDCWKEFYRGNYLKFYNAIKEAYPDVQIISNCDGSSMALEHPADLYDFHTYTSAFDLFLMKNMFDRTSRAGAKVFVSEYAVNDPKDAGNGSLLASLAEAAFLTGLEKNSDIVQMACYAPLFVNDNQPGWKWKPDAIVFNSWQQYGTPSYWMQTFFRESSGAV…
1KP	Poales	Typha angustifolia	367	+	+		2000118_Typha_angustifolia	>gnl|onekp|PPQR_scaffold_2000118_Typha_angustifolia	WMYWTDDGLGYFEFLQLAEDLGAAPIWVFNNGISHNDQVDTASVLPFVKDVLDSIEFARGSPNSTWGSVRAAMGHPDPFQLNYVAIGNEDCWKKNYRGNYLKFYYAIKDAYPDIQIISNCDGSSKPLDHPADMYDFHVYTSASNLFSMTKQFDRTSRTGPKAFVSEYAVTGSDAGTGSLLASLGEAAFLIGLEKNSDVVEMASYAPLFVNTNDRRWNPDAIVFNSWQQYGTPSYWMQQFFKESSGATIHPTKIQANPASSLVASAISWQSLEDNKSYLKVKIVNFGSDTVNLKISVAGLQYAVNSLESSMTVLTSSNVADENSFAVPNKVVPVQTMLSNAGTNMDVVISPHSFTSFDLALAQADYVS
1KP	Poales	Typha angustifolia	647	+	+	+	2007752_Typha_angustifolia	>gnl|onekp|PPQR_scaffold_2007752_Typha_angustifolia	RSSFGVMLYALLLLCTSCKCLSHELGANKSAVLMVDASPQFARQIPDTLFGIFFEEINHAGAGGIWAELVNNRGFEAGGPNTPSNINPWSIIGNESFISVSTDRTSCFRRNIIALRMEVLCHDMGSFICPADGVGIYNPGYWGMNIEEGKTYKVILHIRSFESVNLRVSLTSSDGLHNLASASIITSDSGLSNWTRVELQLESKGTNHNSRLQLTTTRKGVIWFDQVSVMPLDTYMGHGFRKELVSMLADLKPRFIRFPGGCFVEGEWLRNAFRWRETIGPWEERPGHFGDVWMYWTDDGLSYFEYLLLAEDLGAAPIWVFNNGISHNDQVDTTSILPFVQDTLDSIEFARGSTDSKWGSVRAAMGHPDPFQLNYVAIGNEDCWKKNYRGNYLKFYNAI…
1KP	Poales	Typha angustifolia	651	+	+	+	2008132_Typha_angustifolia	>gnl|onekp|PPQR_scaffold_2008132_Typha_angustifolia	CFNTLFHFLFLICGVFQTLATGLAANQTAVLHVDASPGHGREIPENMFGIFFEEINHAGAGGLWAELVSNRGFEAGGPNTPSNIAPWSIIGDESVIVVATDRTSCFDRNEVALRMEVLCDDEGPNICPDGGVGIYNPGYWGMYFEEGKVYNVIMYVRSLESVNLSVSLTSSDGLQILATNTIIGDDIDTSSWIKVEFQLESSGTDANSRLQLTTRKRGVIWFDQVSVMPSDTYMGHGCRTELASMLANLKPRFLRFPGGSFVEGEWLRNAFRWRETVVPWEERPGRFNGVWKYWIDDGLGLFEFLQLSEDLGASPLWVVNSGISLNDQLNPSSISAFVQDILDGIEFARGDPDSQWGSIRAAMGHPEPFQLNYVSIGNQDCWKKNYKGNYLKFYSAIKA…
1KP	Poales	Uniola paniculata	656	+	+	+	2001989_Uniola_paniculata	>gnl|onekp|RCAH_scaffold_2001989_Uniola_paniculata	MGSKETSSRTIFYFLLLFFLGCKCLASEIEATQTATLKVDASPQLARKIPETLFGIFFEEINHAGAGGIWAELVNNRGFEAGGPHTPSNIHPWSIIGDDSSVFVATDRTSCFTRNIVALRMEVLCDDCPAGGVGIFNPGFWGMDIEDGKTYNLVMYVKAPETTDLTVSLTSSDGQQTLASAMITVNGASNWTKLEEKLVAKGTNRTSRFQITTNKKGVVWFDQVSLMPADTYKGHGFRTELISMLLDLKPRFLRFPGGCFVEGDWLRNAFRWRESIGPWEERPGHFGDVWHYWTDDGLGYYEFLQLAEDLGAAPIWVFNNGVSHHDEVDTAVIAPFVKDVLDSLEFARGSADSKWGSVRAAMGHPEPFPVKYVAIGNEDCGKTFYRGNYLKFYNAIRQA…
1KP	Poales	Uniola paniculata	445	+	+		2003181_Uniola_paniculata	>gnl|onekp|YLWW_scaffold_2003181_Uniola_paniculata	RLQITTNKKGVVWFDQVSLMPADTYKGHGFRTELISMLLDLKPRFLRFPGGCFVEGDWLRNAFRWRESIGPWEERPGHFGDVWHYWTDDGLGYYEFLQLAEDLGAAPIWVFNNGVSHHDEVDTAVIAPFVKDVLDSLEFARGSADSKWGSVRAAMGHPEPFPVKYVAIGNEDCGKTFYRGNYLKFYNAIRQAYPDIQMISNCDGLDHPADLYDFHVYTDSKTLFSMRNTFDRTSRNGPKAFVSEYAVWRSDAGRGSLLASLAEAAFLTGLETNSDIVQMASYAPLFVNDNDQTWNPDAIVFNSWQHYGTPSYWMQTLFRESSGAMIHPITVSSSYSGSLAASAITWQDSENSFLRVKVVNIGSDPVSLTISTSGLQASVNALGSTATVMTSSNVMDENS…
1KP	Poales	Uniola paniculata	663	+	+	+	2018555_Uniola_paniculata	>gnl|onekp|RCAH_scaffold_2018555_Uniola_paniculata	MEKPRASPLCWLPRALVLVCALCQILYVGSVTAQTAQLSVDASTQNAQMIPGNMFGIFFEEINHAGAGGLWAELVSNRGFESGGSNTPSNIDPWLIIGDESSITVATDRSSCFAGNPVANACPSGGVGIYNPGYWGMNIERAKVYKVSMYIRSSDSVELKVSLTSSDGLQQLASHTIMADQEDFADWTKVEFDLQSSERNTNSRLQLTSSKSGIIWFDQVSLMPSDTYMGHGFRKDLASMLADLKPRFLKFPGGNYVMGNYLSNAFRWSETVGPWEERPGHFNDVWGYWTDDGLGFFEFLQLAEDLGACPVWVVNDGAGIYEEIPSATIAAFVKDVVDGIEFARGDNQTAWGSVRAAMGHPEPFPLYYISIGNQECSKRYYKEKYVKFYSAIKASYPDI…
1KP	Zingiberales	Canna sp	626	+	+	+	2006030_Canna_sp	>gnl|onekp|TZNS_scaffold_2006030_Canna_sp	MGLQWTYSAVLCATFLLFAAPQCFAHRLEANRSAVLMIDASPQSGRKIPDTLFGIFFEEINHAGAGGIWAELVSNRGFEAGGPNTPSNIDPWFIIGDESSIYVSTDRTSCFSRNEVALRMDILCEEGGCPSDGVGIYNPGFWGMNIEEKEKYKLVLYVKSLNNISVSLTSSDGYQNLASANILADSSVVSNWTRMELILESVATNRTARLQLTTTKKGVIWFDQVSLMPLDTYKGHGFRKELISMVEDLKPRFIRFPGGCFVEGEWLRNAFRWRETIGPWEERPGHFGDVWMYWTDDGLGYLEFLQLAEDLGTAPIWVFNNGISHNDQVDTTSIFPFVQDVLDSIEFARGSSDTKWGSVRAKLGHPEPFTLEYVAVGNEDCWKKNYRGNYLKFYDAIKA…
1KP	Zingiberales	Canna sp	649	+	+	+	2021830_Canna_sp	>gnl|onekp|TZNS_scaffold_2021830_Canna_sp	MLCALFLVWVSCRSFACSLEANLTAALTIDASSAKGRRIPEHMFGISFEEINHAGTGGLWAELVSNRGFEDGGPNTPSNIYPWSIIGNDSYIIVSTDRTSCFTRNKVALRMEVLCDDDGPNFCPAGGVGIYNPGYWGMNIERGKSYKIVLHVRSSELMDLYLSLTSSDGLENLAIATIESDALDMSEWTKVELLVKSSGTITNARFQLVTNKKGVIWLDQVSVMPVDTYKEHGFRNELVYMLADLKPRFLRFPGGSYAEGQWLMNAFRWRETIGPWEERSGHFNDVWKYWVDNGLGFYEYLQLAEDLGALPLWVINAGISHNDQVNPRSILPFVKDTLDAIEFARGDNQSTWGSVRAAMGHPDPFQLNYIAIGNQDCSMRNYKGNYLKFYDAIKGAYPD…
1KP	Zingiberales	Curcuma olena	574	+	+	+	2012739_Curcuma_olena	>gnl|onekp|JQCX_scaffold_2012739_Curcuma_olena	NIDPWAIIGNESSIYVSTDRTSCFTRNEVALKMKVFCGDGESVACPDGVGIYNPGFWGMNIEEKKTYNLILYVRSLDMINITVSLTSSDGLHKLASANIIADATDVSNWTRVELQLEAMATDRNARLQLTTTKKGIIWFDQISLMPLDTYKGHGFRKELISMIEDLKPRFIRFPGGCFVEGEWLRNAFRWRETIGPWEERPGHFGDVWMYWTDDGLGYLEFLQLAEDIGAAPIWVFNNGISHQDQVDTTNIFPFVQDVLDSIEFARGSPDSKWGSVRAEMGHPEPFQLEYVAVGNEDCWKKNYKGNYLKFYYAIKAAYPDIKIISNCDGSSSPLDHPADFYDFHVYTSSSSLFKMNNQFDRTSRTGPKAFVSEYAVTGSDAGNGSLLASLGEAAFLIGV…
1KP	Zingiberales	Curcuma olena	644	+	+	+	2012857_Curcuma_olena	>gnl|onekp|JQCX_scaffold_2012857_Curcuma_olena	VLCALLWLWVSISCRSIALGLEDNQTATLSVIASPGQGRPIPEHMFGISFEEINHAGAGGIWAELVCNRGFEDGGPNTPSNIYPWSIIGNESYIMVSTDRTSCFNRNKVALRMEILCDDDGPNICPSGGVGIYNPGYWGMNIERGEIYKIVLHVKSNDLIDLYISLTSSDGLQNLATTNIKSNTLDMSQWTKVELLVRSSGTNVNSRLQLKTNKKGVIWLDQVVMPLETYKGHGFRKDLASMLADLKPQFLRFPGGSYVEGGWLNNAFRWRDTIGPWEERPGHFNDIWKYWVDDGLGFYEFLQLAEDIGADPLWVINAGISHNDQVNPSNILPFVQDTLDGIEFARGDSGSKWGCIRAAMGHSDPFQLNYIAIGNQDCSMRNYRGNYFRFHSAIKKAYP…
1KP	Zingiberales	Curcuma olena	650	+	+	+	2013984_Curcuma_olena	>gnl|onekp|OYLU_scaffold_2013984_Curcuma_olena	LCIVILLFVAPHCFTHTLEANLSALLTIDASPQSGHIIPETLFGIFFEEINHAGAGGIWAELVSNRGFEAGGPNTPSNIDPWAIIGNESSIYVSTDRTSCFTRNEVALKMKVFCGDGESVACPDGVGIYNPGFWGMNIEEKKTYNLILYVRSLDMINITVSLTSSDGLHKLASANIIADATDVSNWTRVELQLEAMATDRNARLQLTTTKKGIIWFDQISLMPLDTYKGHGFRKELISMIEDLKPRFIRFPGGCFVEGEWLRNAFRWRETIGPWEERPGHFGDVWMYWTDDGLGYLEFLQLAEDIGAAPIWVFNNGISHQDQVDTTNIFPFVQDVLDSIEFARGSPDSKWGSVRAEMGHPEPFQLEYVAVGNEDCWKKNYKGNYLKFYYAIKAAYPDIK…
1KP	Zingiberales	Curcuma olena	629	+	+	+	2095658_Curcuma_olena	>gnl|onekp|OYLU_scaffold_2095658_Curcuma_olena	QTATLSVIASPGQGRPIPEHMFGISFEEINHAGAGGIWAELVCNRGFEDGGPNTPSNIYPWSIIGNESYIMVSTDRTSCFNRNKVALRMEILCDDDGPNICPSGGVGIYNPGYWGMNIERGEIYKIVLHVKSNDLIDLYISLTSSDGLQNLATTNIKSNTLDMSQWTKVELLVRSSGTNVNSRLQLKTNKKGVIWLDQVSVMPLETYKGHGFRKDLASMLADLKPQFLRFPGGSYVEGGWLNNAFRWRDTIGPWEERPGHFNDIWKYWVDDGLGFYEFLQLAEDIGADPLWVINAGISHNDQVNPSNILPFVQDTLDGIEFARGDSGSKWGCIRAAMGHSDPFQLNYIAIGNQDCSMRNYRGNYFRFHSAIKKAYPDIKVISNCDGSSGYLDHPADMYD…
1KP	Zingiberales	Heliconia sp	628	+	+	+	2023411_Heliconia_sp	>gnl|onekp|TNWF_scaffold_2023411_Heliconia_sp	AYEINSNLTATLLVDGSPAMARRMPENMFGIFFEEINHAGAGGLWGELVSNRGFEDGGPNTPSNIHPWSIIGNETYIIVSTDRTSCFTRNKVALRMEVLCDNDGPNICPAGGVGIYNPGYWGMNIQQGKAYNIVLHIKSSDLMNLHLSLTSSDGLQILATAKIEDDALEMSDWTKVELVVKSSGTNVNARFQLTTTRKGVIWLDQVSVMPFETYKGHGFRKELASMLADLKPRFLRFPGGSYAEGGWLMNAFRWRETIGPWEERPGHFNDIWKYWIDDGLGFYEFLQLAEDLGAFPVWVINAGISHNDQFKPASISAFLQDTLDGIEFARGGSCSKMGSIRAAMGHPKPFRLNYVAIGNQDCLMSNYKGNYLKFYYAIKDAYPDIKIISNCDGSSSPLD…
1KP	Zingiberales	Heliconia sp	627	+	+	+	2101418_Heliconia_sp	>gnl|onekp|KNKV_scaffold_2101418_Heliconia_sp	LKANKSALLTVDASPQSGRKIPDTLFGIFFEEINHAGAGGIWAELVSNRGFEAGGPNTPSNIEPWSIIGNESFIFVSTDRTSCFPRNEVALKMEVLCDNEGSVICPPDGVGIYNPGYWGMNIEQGKTYKLILYVRSVNSINVSVSLTSPDGLQKLASANILADASDVSNWTKVELPLESVATNRMSRLQLTTTNEGVIWFDQVSLMPTDTYKGHGFRKELISMIADLKPQFIRFPGGCFVEGEWLRNAFRWRETIGPWEERPGHFGDVWMYWTDDGLGYLEFLQLAEDIGASPIWVFNNGISHNDEVDPTSIFPFVQDVLDSIEFARGSPDSKWGSVRAGLGHPEPFQLKYVAVGNEDCWKKNYQGNYLKFYYAIKDAYPDIKIISNCDASSKPLDHPA…
1KP	Zingiberales	Heliconia sp	643	+	+	+	2130392_Heliconia_sp	>gnl|onekp|TNWF_scaffold_2130392_Heliconia_sp	VLCAIFLLFAVPQCFAHGLKANKSALLTVDASPQSGQKIPDTLFGIFFEEINHAGAGGIWAELVSNRGFEAGGPNTPSNIEPWSIIGNESFIFVSTDRTSCFPRNEVALKMEVLCDNEGSVICPPDGVGIYNPGYWGMNIEQGKTYKLILYVRSLNSINVSVSLTSPDGLQKLASANILADASDVSNWTKVELPLESVATNWMSRLQLTTTNKGVIWFDQVSLMPIDTYKGHGFRKELISMIADLKPQFIRFPGGCFVEGEWLRNAFRWRETIGPWEERPGHFGDVWMYWTDDGLGYLEFLQLAEDIGASPIWVFNNGISHNDEVDPTSIFPFVQDVLDSIEFAQGSPDSKWGSVRAGLGHPEPFQLKYVAVGNEDCWRKNYQGNYLKFYRAIKDAYPD…
1KP	Zingiberales	Maranta leuconeura	311	+	+		2013453_Maranta_leuconeura	>gnl|onekp|JNUB_scaffold_2013453_Maranta_leuconeura	FIQDVLDSIEFARGSSDTKWGAVRAKLGHPEPFKLEYVAVGNEDCGKKNYRGNYLKFYYAIREAYPDIKIISNCDGSSRKLDHPADYYDYHVYTSASNLFKMTNQFDKTSRSGPKAFVSEYAVTGSDAGTGSLLASLGEAAFLIGLERNSDVVEMASYAPLFVNTNDRRWNPDAIVFNSWQQYGTPSYWMQQFFRESSGAIYHPSSIQANFSGTLVASAVTWQNPEDGKDYLKIKIVNFGSDYVTLKISVSGLEDAVNSVGSTTLLASSSVMDENSFANPNKFVPVSDLLPNAAADMAVQISPHSLTSFDL
1KP	Zingiberales	Strelitzia reginae	625	+	+	+	2085401_Strelitzia_reginae	>gnl|onekp|UOEL_scaffold_2085401_Strelitzia_reginae	SASGVKSNQTATLLVNASAAMGRKMPDNMFGIFFEEINHAGAGGLWAELVSNRGFEDGGPNTPSNIYPWSIIGNQTYIIVSTDRTSCFSRNKVALRMEVLCDNDGPNICPAGGVGIYNPGYWGMNIEQGKTYKIVLHVKSSGSMNLHLSLTSSDGLQNLASAMIGADTLEMSDWTKVELLVKSSGTNVNARFQLTTTKKGVIWLDQVSVMPLDTYKGHGYRKELASMLADLKPRFLRFPGGSYVEGEWLMNAFRWRETIGPWEERPGHFNDAWKYWTDDGIGFYEFLQLAEDIGALPVWVINNGISHNDQVNPSNILPFVQDTLDGIEFARGDCGSKWGSIRAEMGHPKPFQLNYLAIGNQDCLKGNYKGNYLKFYFTIKGAYPDIKIISNCDGSSGRL…
1KP	Zingiberales	Zingiber officinale	647	+	+	+	2012537_Zingiber_officinale	>gnl|onekp|BDJQ_scaffold_2012537_Zingiber_officinale	SSGALCLVFMLFVVPHCLSQKLEANLSALLTIDASPQSNHMIPETLFGIFFEEINHAGAGGIWAELVSNRGFEAGGPSTPSNIDPWTIIGNESSIYVSTERTSCFTRNEVALKMEVLCGEGESVACPDGVGIYNPGFWGMNIEEKKVYNLILYLRSPDSIDISVSLTSSDGLLKLASTNIVADASDVSNWTRVELQLEAIATDRTARLQLTTTKKGIIWFDQVSLIPLDTYKGHGFRKELISMVENLKPRFIRFPGGCFVEGEWLRNAFRWRETIGPWEERPGHFGDVWMYWTDDGLGYLEFLQLSEDIGAAPIWVFNNGISHQDQVDTTSISPFVQDVLDSIEFARGSPDSKWGSVRAEMGHPEPFQLEYVAVGNEDCWKKNYRGNYLKFYYAIKAVY…
1KP	Zingiberales	Zingiber officinale	616	+	+	+	2012539_Zingiber_officinale	>gnl|onekp|BDJQ_scaffold_2012539_Zingiber_officinale	LEANLSALLTIDASPQSNHMIPETLFGIFFEEINHAGAGGIWAELVSNRGFEAGGPSTPSNIDPWTIIGNESSIYVSTERTSCFTRNEVALKMEVLCGEGESVACPDGVGIYNPGFWGMNIEEKKVYNLILYLRSPDSIDISVSLTSSDGLLKLASTNIVADASDVSNWTRVELQLEAIATDRTARLQLTTTKKGIIWFDQVSLIPLDTYKGHGFRKELISMVENLKPRFIRFPGGCFVEGEWLRNAFRWRETIGPWEERPGHFGDVWMYWTDDGLGYLEFLQLSEDIGAAPIWVFNNGISHQDQVDTTSISPFVQDVLDSIEFARGSPDSKWGSVRAEMGHPEPFQLEYVAVGNEDCWKKNYRGNYLKFYYAIKAVYPDIKIISNCDGSSSPLDHPAD…
